# Supplementary material for: LncRNA FAS-AS1 upregulated by its genetic variation rs6586163 promotes cell apoptosis in nasopharyngeal carcinoma through regulating mitochondria function and Fas splicing
Source: Sci Rep. 2023 May 22;13:8218. doi: 10.1038/s41598-023-35502-z (PMC10203136; doi:10.1038/s41598-023-35502-z)
Supplement: Supplementary file 1 — Supplementary Tables. [file 41598_2023_35502_MOESM1_ESM.xlsx]

## Sheet: Sheet1
Supplementary table 1: Data from Ensembl indicates the gene expression correlated with rs6586163.
Gene	P-value (-log10)	Effect size	Tissue
ENSG00000026103	23.5587	-0.27009	adipose_naive
ENSG00000107796	1.1856	0.148751	adipose_naive
ENSG00000107798	0.14471	-0.0201483	adipose_naive
ENSG00000119917	0.0785315	-0.00705894	adipose_naive
ENSG00000119922	0.477218	0.0309468	adipose_naive
ENSG00000138134	0.241727	-0.0183534	adipose_naive
ENSG00000138135	0.898215	-0.0865342	adipose_naive
ENSG00000138182	0.242639	0.011107	adipose_naive
ENSG00000152778	0.428939	0.0191972	adipose_naive
ENSG00000152779	0.00628256	0.00115051	adipose_naive
ENSG00000152782	0.17031	0.0145492	adipose_naive
ENSG00000180139	0.252809	0.0891363	adipose_naive
ENSG00000184719	0.0319137	-0.00211524	adipose_naive
ENSG00000185745	0.606558	0.0352475	adipose_naive
ENSG00000204010	0.775894	0.142839	adipose_naive
ENSG00000204020	2.05794	0.247623	adipose_naive
ENSG00000232229	3.54389	-0.216024	adipose_naive
ENSG00000235100	0.705012	0.0809329	adipose_naive
ENSG00000280560	0.292873	0.0509887	adipose_naive
ENSG00000286116	10.0032	-0.245315	adipose_naive
ENSG00000026103	54.6493	-0.414284	Adipose_Subcutaneous
ENSG00000107796	0.0569083	0.00273152	Adipose_Subcutaneous
ENSG00000107798	0.277371	-0.0167195	Adipose_Subcutaneous
ENSG00000119917	0.000387998	3.0045e-05	Adipose_Subcutaneous
ENSG00000119922	0.0424032	0.00281255	Adipose_Subcutaneous
ENSG00000138134	0.328409	-0.0195022	Adipose_Subcutaneous
ENSG00000138135	0.046122	-0.00430678	Adipose_Subcutaneous
ENSG00000138182	0.413704	-0.0249624	Adipose_Subcutaneous
ENSG00000152766	0.296319	-0.0312212	Adipose_Subcutaneous
ENSG00000152778	0.291646	0.0225574	Adipose_Subcutaneous
ENSG00000152779	0.224252	0.0166704	Adipose_Subcutaneous
ENSG00000152782	0.0484532	0.00483657	Adipose_Subcutaneous
ENSG00000180139	0.884906	-0.036108	Adipose_Subcutaneous
ENSG00000182333	1.65564	-0.124556	Adipose_Subcutaneous
ENSG00000184719	0.305492	0.023767	Adipose_Subcutaneous
ENSG00000185745	0.232509	0.0137046	Adipose_Subcutaneous
ENSG00000204020	0.282635	0.0307223	Adipose_Subcutaneous
ENSG00000204022	1.50735	-0.114247	Adipose_Subcutaneous
ENSG00000232110	0.0883897	-0.0112974	Adipose_Subcutaneous
ENSG00000232229	0.907107	0.065764	Adipose_Subcutaneous
ENSG00000235100	0.621682	-0.0596783	Adipose_Subcutaneous
ENSG00000261438	5.60351	-0.190014	Adipose_Subcutaneous
ENSG00000280560	0.973651	0.0685449	Adipose_Subcutaneous
ENSG00000026103	21.6432	-0.249987	Adipose_Visceral_Omentum
ENSG00000107796	2.40594	-0.0858613	Adipose_Visceral_Omentum
ENSG00000107798	0.16265	-0.0160876	Adipose_Visceral_Omentum
ENSG00000119917	0.191121	-0.016106	Adipose_Visceral_Omentum
ENSG00000119922	0.277259	-0.0179378	Adipose_Visceral_Omentum
ENSG00000138134	0.212025	-0.014879	Adipose_Visceral_Omentum
ENSG00000138135	0.388107	-0.0276207	Adipose_Visceral_Omentum
ENSG00000138182	0.0061407	-0.00058904	Adipose_Visceral_Omentum
ENSG00000152766	0.00455392	-0.000586518	Adipose_Visceral_Omentum
ENSG00000152778	1.11543	-0.0764617	Adipose_Visceral_Omentum
ENSG00000152779	0.31642	-0.0265899	Adipose_Visceral_Omentum
ENSG00000152782	0.427347	-0.0318277	Adipose_Visceral_Omentum
ENSG00000173239	0.115089	-0.0143569	Adipose_Visceral_Omentum
ENSG00000180139	0.625164	-0.0361727	Adipose_Visceral_Omentum
ENSG00000182333	0.195141	-0.031824	Adipose_Visceral_Omentum
ENSG00000184719	0.163123	0.0136986	Adipose_Visceral_Omentum
ENSG00000185745	0.39818	-0.0228042	Adipose_Visceral_Omentum
ENSG00000204010	0.709442	-0.0740266	Adipose_Visceral_Omentum
ENSG00000204020	1.30182	0.0701676	Adipose_Visceral_Omentum
ENSG00000204022	1.09148	-0.106363	Adipose_Visceral_Omentum
ENSG00000232229	0.385127	0.0369791	Adipose_Visceral_Omentum
ENSG00000261438	3.02047	-0.134029	Adipose_Visceral_Omentum
ENSG00000280560	0.124817	0.0158111	Adipose_Visceral_Omentum
ENSG00000026103	11.1089	0.465325	Adrenal_Gland
ENSG00000107796	0.989789	0.112272	Adrenal_Gland
ENSG00000107798	0.555077	0.0459225	Adrenal_Gland
ENSG00000119917	0.00657303	-0.000995046	Adrenal_Gland
ENSG00000119922	0.0683052	0.00963717	Adrenal_Gland
ENSG00000138134	1.6647	0.146441	Adrenal_Gland
ENSG00000138135	0.265148	-0.0422994	Adrenal_Gland
ENSG00000138182	0.0721622	-0.00907417	Adrenal_Gland
ENSG00000152766	0.439462	0.0693227	Adrenal_Gland
ENSG00000152778	0.230878	0.0244191	Adrenal_Gland
ENSG00000152779	0.00827566	-0.00131229	Adrenal_Gland
ENSG00000152782	0.682265	0.0726562	Adrenal_Gland
ENSG00000180139	1.05425	0.126482	Adrenal_Gland
ENSG00000182333	1.53878	-0.18826	Adrenal_Gland
ENSG00000184719	0.00938414	0.0011823	Adrenal_Gland
ENSG00000185745	0.222852	0.0293339	Adrenal_Gland
ENSG00000204020	0.11258	0.0251339	Adrenal_Gland
ENSG00000204022	0.241865	-0.0493791	Adrenal_Gland
ENSG00000232110	0.579219	0.0940308	Adrenal_Gland
ENSG00000232229	1.07563	0.107309	Adrenal_Gland
ENSG00000235100	0.679287	-0.0935495	Adrenal_Gland
ENSG00000240996	0.138987	-0.0281096	Adrenal_Gland
ENSG00000261438	11.7264	0.526221	Adrenal_Gland
ENSG00000026103	5.91001	-0.222758	Artery_Aorta
ENSG00000107796	0.192082	0.00889116	Artery_Aorta
ENSG00000107798	0.326447	0.0207225	Artery_Aorta
ENSG00000119917	0.482586	-0.0492832	Artery_Aorta
ENSG00000119922	0.725076	-0.0600598	Artery_Aorta
ENSG00000138134	0.192353	0.0191846	Artery_Aorta
ENSG00000138135	0.64512	0.0537243	Artery_Aorta
ENSG00000138182	0.0374223	-0.00355306	Artery_Aorta
ENSG00000152766	1.14617	0.0997116	Artery_Aorta
ENSG00000152778	0.452607	-0.0379881	Artery_Aorta
ENSG00000152779	0.319636	-0.0316863	Artery_Aorta
ENSG00000152782	0.360506	-0.0334515	Artery_Aorta
ENSG00000180139	0.230987	-0.0199943	Artery_Aorta
ENSG00000182333	1.48258	-0.141965	Artery_Aorta
ENSG00000184719	0.46351	-0.0418292	Artery_Aorta
ENSG00000185745	0.66691	-0.0595218	Artery_Aorta
ENSG00000204020	0.0048002	0.000702612	Artery_Aorta
ENSG00000204022	0.236684	0.0400835	Artery_Aorta
ENSG00000232229	0.0546905	0.00806923	Artery_Aorta
ENSG00000235100	1.13371	-0.112075	Artery_Aorta
ENSG00000240996	0.100897	0.0151775	Artery_Aorta
ENSG00000261438	0.387297	0.0489824	Artery_Aorta
ENSG00000026103	4.23656	-0.268543	Artery_Coronary
ENSG00000107796	0.990766	0.0475771	Artery_Coronary
ENSG00000107798	1.13125	0.0801527	Artery_Coronary
ENSG00000119917	2.2851	0.181538	Artery_Coronary
ENSG00000119922	1.82836	0.156558	Artery_Coronary
ENSG00000138134	0.0811129	0.0102791	Artery_Coronary
ENSG00000138135	0.196563	0.0304721	Artery_Coronary
ENSG00000138182	0.119151	-0.0175997	Artery_Coronary
ENSG00000152766	0.725507	0.0947109	Artery_Coronary
ENSG00000152778	0.00461493	-0.000902733	Artery_Coronary
ENSG00000152779	0.724723	-0.0810755	Artery_Coronary
ENSG00000152782	0.0281812	-0.00498915	Artery_Coronary
ENSG00000180139	0.206435	0.0295475	Artery_Coronary
ENSG00000182333	0.272958	0.0613594	Artery_Coronary
ENSG00000184719	0.546127	-0.0684926	Artery_Coronary
ENSG00000185745	1.50466	0.121421	Artery_Coronary
ENSG00000204020	1.1366	-0.154342	Artery_Coronary
ENSG00000204022	0.259034	0.0577499	Artery_Coronary
ENSG00000232229	0.218284	0.0395749	Artery_Coronary
ENSG00000235100	0.872448	0.130052	Artery_Coronary
ENSG00000240996	0.0788735	-0.0157186	Artery_Coronary
ENSG00000261438	0.741368	-0.105688	Artery_Coronary
ENSG00000275693	1.59881	0.159474	Artery_Coronary
ENSG00000280560	1.25187	0.140658	Artery_Coronary
ENSG00000026103	6.37578	-0.163998	Artery_Tibial
ENSG00000107796	0.127188	0.00410061	Artery_Tibial
ENSG00000107798	1.2128	0.042708	Artery_Tibial
ENSG00000119917	0.104736	-0.00977384	Artery_Tibial
ENSG00000119922	0.105565	0.00985345	Artery_Tibial
ENSG00000138134	1.43118	0.0579011	Artery_Tibial
ENSG00000138135	0.337825	-0.0267531	Artery_Tibial
ENSG00000138182	0.019459	0.00144904	Artery_Tibial
ENSG00000152766	0.467414	0.0431821	Artery_Tibial
ENSG00000152778	0.519609	-0.0377961	Artery_Tibial
ENSG00000152779	0.592159	-0.0387701	Artery_Tibial
ENSG00000152782	0.0374503	-0.0031841	Artery_Tibial
ENSG00000180139	0.585423	-0.0287806	Artery_Tibial
ENSG00000182333	0.634716	-0.062723	Artery_Tibial
ENSG00000184719	0.502098	-0.0336209	Artery_Tibial
ENSG00000185745	0.231148	0.0168339	Artery_Tibial
ENSG00000204022	0.202337	0.0277718	Artery_Tibial
ENSG00000232110	0.0998236	-0.0129516	Artery_Tibial
ENSG00000232229	0.0528678	0.00762128	Artery_Tibial
ENSG00000235100	0.0395601	0.0051283	Artery_Tibial
ENSG00000240996	0.0444176	0.00591958	Artery_Tibial
ENSG00000261438	0.752199	0.0615917	Artery_Tibial
ENSG00000026103	1.31361	-0.129131	B-cell_naive
ENSG00000107796	0.605965	-0.10684	B-cell_naive
ENSG00000107798	0.212551	0.0105306	B-cell_naive
ENSG00000119917	0.099952	0.0297324	B-cell_naive
ENSG00000119922	0.28382	-0.0314154	B-cell_naive
ENSG00000138134	0.0684094	-0.0083939	B-cell_naive
ENSG00000138135	0.344948	0.113958	B-cell_naive
ENSG00000138182	0.739104	0.0281535	B-cell_naive
ENSG00000152778	0.1752	-0.0257028	B-cell_naive
ENSG00000152782	0.091744	0.0136732	B-cell_naive
ENSG00000180139	0.0986823	0.0131899	B-cell_naive
ENSG00000184719	0.0145632	-0.00154966	B-cell_naive
ENSG00000185745	0.458546	0.0580201	B-cell_naive
ENSG00000204020	0.276228	0.100728	B-cell_naive
ENSG00000204022	0.404785	0.0842184	B-cell_naive
ENSG00000226159	0.361742	0.111385	B-cell_naive
ENSG00000232110	2.28767	0.295368	B-cell_naive
ENSG00000232229	0.608603	0.0644496	B-cell_naive
ENSG00000235100	0.642688	0.189422	B-cell_naive
ENSG00000240996	0.0726276	0.026379	B-cell_naive
ENSG00000280560	0.531857	-0.0922819	B-cell_naive
ENSG00000286116	1.92612	0.321336	B-cell_naive
ENSG00000026103	12.9746	-0.123563	blood
ENSG00000107796	105.67	-0.672962	blood
ENSG00000107798	0.875258	-0.0301839	blood
ENSG00000119917	0.345044	0.0417927	blood
ENSG00000119922	0.400147	0.0341526	blood
ENSG00000138134	0.635091	-0.017662	blood
ENSG00000138182	1.45223	-0.0321568	blood
ENSG00000152766	0.810827	0.069939	blood
ENSG00000152778	0.0262336	0.00214357	blood
ENSG00000152782	0.480026	-0.0304292	blood
ENSG00000180139	1.8202	-0.135228	blood
ENSG00000184719	0.628537	0.0306342	blood
ENSG00000185745	0.367208	0.0576868	blood
ENSG00000204010	0.566641	0.0644162	blood
ENSG00000204020	0.105297	0.0109694	blood
ENSG00000232229	0.012068	-0.00131495	blood
ENSG00000280560	1.00093	-0.0730921	blood
ENSG00000286116	9.91619	-0.219109	blood
ENSG00000026103	14.7585	0.2516	brain
ENSG00000107796	0.0824614	-0.0125883	brain
ENSG00000107798	0.301027	0.0122046	brain
ENSG00000119917	0.454172	-0.0308846	brain
ENSG00000119922	0.0323116	-0.00282531	brain
ENSG00000138134	0.367511	0.0156006	brain
ENSG00000138135	0.169715	-0.028204	brain
ENSG00000138182	0.0777496	0.00554648	brain
ENSG00000152778	0.312251	0.012203	brain
ENSG00000152779	0.0625473	0.00895078	brain
ENSG00000152782	0.183534	0.00701881	brain
ENSG00000180139	0.0259947	-0.00415398	brain
ENSG00000184719	0.0578004	0.00275316	brain
ENSG00000185745	0.0170186	0.00145645	brain
ENSG00000232110	0.620077	-0.0596016	brain
ENSG00000232229	0.127818	0.0141705	brain
ENSG00000232936	0.136467	0.0125808	brain
ENSG00000235100	0.617167	-0.0479284	brain
ENSG00000240996	0.0526756	-0.00598143	brain
ENSG00000280560	0.0472923	-0.00508248	brain
ENSG00000286116	5.88865	0.176848	brain
ENSG00000026103	15.3535	0.780635	Brain_Amygdala
ENSG00000107796	0.435082	0.0960056	Brain_Amygdala
ENSG00000107798	0.333053	-0.0448868	Brain_Amygdala
ENSG00000119917	0.830508	0.151068	Brain_Amygdala
ENSG00000119922	0.570837	0.0747834	Brain_Amygdala
ENSG00000138134	2.50504	0.246045	Brain_Amygdala
ENSG00000138135	0.212656	-0.0482644	Brain_Amygdala
ENSG00000138182	0.386372	0.06799	Brain_Amygdala
ENSG00000152766	0.134654	0.0253225	Brain_Amygdala
ENSG00000152778	0.0471925	-0.0110497	Brain_Amygdala
ENSG00000152779	0.101848	-0.0248615	Brain_Amygdala
ENSG00000152782	0.0793925	-0.0172017	Brain_Amygdala
ENSG00000180139	0.135153	-0.0388465	Brain_Amygdala
ENSG00000182333	0.793663	-0.162745	Brain_Amygdala
ENSG00000184719	0.200571	-0.0452228	Brain_Amygdala
ENSG00000185745	0.105164	0.0266758	Brain_Amygdala
ENSG00000204022	0.564258	-0.112006	Brain_Amygdala
ENSG00000232110	0.1123	-0.0258331	Brain_Amygdala
ENSG00000232229	0.26922	0.0751843	Brain_Amygdala
ENSG00000235100	0.174239	0.0574301	Brain_Amygdala
ENSG00000261438	4.77221	0.466413	Brain_Amygdala
ENSG00000280560	0.34548	0.077303	Brain_Amygdala
ENSG00000026103	22.1893	0.686287	Brain_Anterior_cingulate_cortex_BA24
ENSG00000107796	0.534513	-0.111004	Brain_Anterior_cingulate_cortex_BA24
ENSG00000107798	1.52295	0.130886	Brain_Anterior_cingulate_cortex_BA24
ENSG00000119917	0.128746	0.0299965	Brain_Anterior_cingulate_cortex_BA24
ENSG00000119922	0.295409	0.0433511	Brain_Anterior_cingulate_cortex_BA24
ENSG00000138134	1.684	0.100262	Brain_Anterior_cingulate_cortex_BA24
ENSG00000138135	0.8158	0.136294	Brain_Anterior_cingulate_cortex_BA24
ENSG00000138182	0.487971	0.0790352	Brain_Anterior_cingulate_cortex_BA24
ENSG00000152766	0.12156	-0.0217306	Brain_Anterior_cingulate_cortex_BA24
ENSG00000152778	0.438298	-0.0702146	Brain_Anterior_cingulate_cortex_BA24
ENSG00000152779	0.642037	-0.115766	Brain_Anterior_cingulate_cortex_BA24
ENSG00000152782	1.60928	0.10355	Brain_Anterior_cingulate_cortex_BA24
ENSG00000180139	0.798035	-0.135017	Brain_Anterior_cingulate_cortex_BA24
ENSG00000182333	0.160237	-0.0438316	Brain_Anterior_cingulate_cortex_BA24
ENSG00000184719	0.352343	0.0675507	Brain_Anterior_cingulate_cortex_BA24
ENSG00000185745	0.556297	0.0934606	Brain_Anterior_cingulate_cortex_BA24
ENSG00000204022	0.0113381	-0.00335321	Brain_Anterior_cingulate_cortex_BA24
ENSG00000232110	0.128914	0.0278034	Brain_Anterior_cingulate_cortex_BA24
ENSG00000232229	0.204217	-0.0484952	Brain_Anterior_cingulate_cortex_BA24
ENSG00000235100	1.22336	0.230803	Brain_Anterior_cingulate_cortex_BA24
ENSG00000261438	4.46857	0.365794	Brain_Anterior_cingulate_cortex_BA24
ENSG00000280560	0.14275	0.034907	Brain_Anterior_cingulate_cortex_BA24
ENSG00000026103	22.9685	0.691095	Brain_Caudate_basal_ganglia
ENSG00000107796	0.0441771	0.00974103	Brain_Caudate_basal_ganglia
ENSG00000107798	1.19475	0.0639073	Brain_Caudate_basal_ganglia
ENSG00000119917	1.08446	0.121284	Brain_Caudate_basal_ganglia
ENSG00000119922	1.6107	0.124178	Brain_Caudate_basal_ganglia
ENSG00000138134	2.2768	0.14363	Brain_Caudate_basal_ganglia
ENSG00000138135	1.33876	0.122308	Brain_Caudate_basal_ganglia
ENSG00000138182	0.129765	0.0191435	Brain_Caudate_basal_ganglia
ENSG00000152766	0.500362	0.0611197	Brain_Caudate_basal_ganglia
ENSG00000152778	0.0433279	0.00648406	Brain_Caudate_basal_ganglia
ENSG00000152779	0.764002	-0.110372	Brain_Caudate_basal_ganglia
ENSG00000152782	0.263802	-0.0349038	Brain_Caudate_basal_ganglia
ENSG00000180139	0.317095	-0.068526	Brain_Caudate_basal_ganglia
ENSG00000182333	1.40628	-0.207493	Brain_Caudate_basal_ganglia
ENSG00000184719	1.70651	0.191745	Brain_Caudate_basal_ganglia
ENSG00000185745	0.223042	0.0405859	Brain_Caudate_basal_ganglia
ENSG00000204022	0.153831	-0.0252837	Brain_Caudate_basal_ganglia
ENSG00000232110	0.0669356	-0.0127537	Brain_Caudate_basal_ganglia
ENSG00000232229	0.389637	-0.0718778	Brain_Caudate_basal_ganglia
ENSG00000235100	0.31171	-0.0705684	Brain_Caudate_basal_ganglia
ENSG00000240996	0.526934	0.101648	Brain_Caudate_basal_ganglia
ENSG00000261438	8.7129	0.461583	Brain_Caudate_basal_ganglia
ENSG00000280560	0.213852	-0.0429035	Brain_Caudate_basal_ganglia
ENSG00000026103	1.26217	-0.122349	Brain_Cerebellar_Hemisphere
ENSG00000107796	0.13909	-0.0289665	Brain_Cerebellar_Hemisphere
ENSG00000107798	0.334706	0.0436355	Brain_Cerebellar_Hemisphere
ENSG00000119917	0.30291	0.0464202	Brain_Cerebellar_Hemisphere
ENSG00000119922	0.145032	0.0280189	Brain_Cerebellar_Hemisphere
ENSG00000138134	0.126241	0.022971	Brain_Cerebellar_Hemisphere
ENSG00000138135	0.0363311	0.00849602	Brain_Cerebellar_Hemisphere
ENSG00000138182	0.0553821	0.00899551	Brain_Cerebellar_Hemisphere
ENSG00000152766	0.142657	-0.0290635	Brain_Cerebellar_Hemisphere
ENSG00000152778	0.61245	-0.0649074	Brain_Cerebellar_Hemisphere
ENSG00000152779	0.326067	0.0585717	Brain_Cerebellar_Hemisphere
ENSG00000152782	0.137311	-0.0162751	Brain_Cerebellar_Hemisphere
ENSG00000180139	0.674449	-0.0871631	Brain_Cerebellar_Hemisphere
ENSG00000182333	0.214869	0.0509734	Brain_Cerebellar_Hemisphere
ENSG00000184719	0.839616	-0.0991094	Brain_Cerebellar_Hemisphere
ENSG00000185745	0.507363	-0.0661977	Brain_Cerebellar_Hemisphere
ENSG00000204022	0.424297	0.0642452	Brain_Cerebellar_Hemisphere
ENSG00000232110	0.70597	-0.111425	Brain_Cerebellar_Hemisphere
ENSG00000232229	0.35752	0.0714068	Brain_Cerebellar_Hemisphere
ENSG00000235100	1.23801	0.125625	Brain_Cerebellar_Hemisphere
ENSG00000240996	0.498882	-0.0830387	Brain_Cerebellar_Hemisphere
ENSG00000261438	0.15347	-0.0345465	Brain_Cerebellar_Hemisphere
ENSG00000026103	1.90213	-0.114234	Brain_Cerebellum
ENSG00000107796	1.77776	-0.158305	Brain_Cerebellum
ENSG00000107798	0.0553027	-0.00923865	Brain_Cerebellum
ENSG00000119917	0.120729	0.0207856	Brain_Cerebellum
ENSG00000119922	0.229136	-0.0365585	Brain_Cerebellum
ENSG00000138134	0.0615713	0.0114106	Brain_Cerebellum
ENSG00000138135	0.0479679	0.00832404	Brain_Cerebellum
ENSG00000138182	0.999601	0.0873671	Brain_Cerebellum
ENSG00000152766	0.239971	-0.0452978	Brain_Cerebellum
ENSG00000152778	0.499663	-0.0526363	Brain_Cerebellum
ENSG00000152779	0.73055	-0.0866117	Brain_Cerebellum
ENSG00000152782	0.13701	-0.0165585	Brain_Cerebellum
ENSG00000180139	0.368325	0.057131	Brain_Cerebellum
ENSG00000182333	0.391536	-0.079573	Brain_Cerebellum
ENSG00000184719	0.0110257	0.00218214	Brain_Cerebellum
ENSG00000185745	0.469173	-0.0627488	Brain_Cerebellum
ENSG00000204022	0.438936	0.0651838	Brain_Cerebellum
ENSG00000232110	0.0902734	-0.0197911	Brain_Cerebellum
ENSG00000232229	0.214083	-0.0490685	Brain_Cerebellum
ENSG00000235100	0.627528	0.0762685	Brain_Cerebellum
ENSG00000240996	0.069163	0.0161045	Brain_Cerebellum
ENSG00000261438	0.448779	-0.0826735	Brain_Cerebellum
ENSG00000026103	36.1053	0.705961	Brain_Cortex
ENSG00000107796	1.42299	0.13358	Brain_Cortex
ENSG00000107798	0.660557	0.0508647	Brain_Cortex
ENSG00000119917	0.240749	0.0402663	Brain_Cortex
ENSG00000119922	0.0416837	0.00669115	Brain_Cortex
ENSG00000138134	0.147055	0.0114048	Brain_Cortex
ENSG00000138135	0.221664	0.0334716	Brain_Cortex
ENSG00000138182	0.00707552	0.00135988	Brain_Cortex
ENSG00000152766	0.430655	0.0563955	Brain_Cortex
ENSG00000152778	0.0615683	0.0099897	Brain_Cortex
ENSG00000152779	0.0775683	-0.0147089	Brain_Cortex
ENSG00000152782	0.289465	0.0289351	Brain_Cortex
ENSG00000180139	0.887925	0.0879766	Brain_Cortex
ENSG00000182333	1.17054	-0.166357	Brain_Cortex
ENSG00000184719	0.0234125	-0.00500587	Brain_Cortex
ENSG00000185745	0.0193264	0.0033346	Brain_Cortex
ENSG00000204022	0.274177	0.0535686	Brain_Cortex
ENSG00000232110	0.963487	-0.104567	Brain_Cortex
ENSG00000232229	0.0354175	-0.00793429	Brain_Cortex
ENSG00000235100	0.630345	-0.106916	Brain_Cortex
ENSG00000240996	0.206094	-0.0436771	Brain_Cortex
ENSG00000261438	3.79229	0.29499	Brain_Cortex
ENSG00000280560	0.609662	0.0942868	Brain_Cortex
ENSG00000026103	21.9253	0.564622	Brain_Frontal_Cortex_BA9
ENSG00000107796	0.586544	-0.0887522	Brain_Frontal_Cortex_BA9
ENSG00000107798	0.729517	0.0681293	Brain_Frontal_Cortex_BA9
ENSG00000119917	0.0226317	0.0040777	Brain_Frontal_Cortex_BA9
ENSG00000119922	0.0797436	0.0115819	Brain_Frontal_Cortex_BA9
ENSG00000138134	0.568218	0.0401251	Brain_Frontal_Cortex_BA9
ENSG00000138135	0.123413	-0.0220632	Brain_Frontal_Cortex_BA9
ENSG00000138182	1.21043	0.119813	Brain_Frontal_Cortex_BA9
ENSG00000152766	0.304618	0.0417494	Brain_Frontal_Cortex_BA9
ENSG00000152778	0.255461	-0.0426766	Brain_Frontal_Cortex_BA9
ENSG00000152779	0.371792	0.0596656	Brain_Frontal_Cortex_BA9
ENSG00000152782	0.227428	-0.0200245	Brain_Frontal_Cortex_BA9
ENSG00000180139	0.395886	-0.0499228	Brain_Frontal_Cortex_BA9
ENSG00000182333	0.476563	-0.0998241	Brain_Frontal_Cortex_BA9
ENSG00000184719	0.459101	0.0699002	Brain_Frontal_Cortex_BA9
ENSG00000185745	0.37059	0.0447298	Brain_Frontal_Cortex_BA9
ENSG00000204022	0.265819	-0.0539173	Brain_Frontal_Cortex_BA9
ENSG00000232110	0.185302	-0.032246	Brain_Frontal_Cortex_BA9
ENSG00000232229	0.00204818	0.000474387	Brain_Frontal_Cortex_BA9
ENSG00000235100	0.291479	-0.0625365	Brain_Frontal_Cortex_BA9
ENSG00000240996	0.0688591	-0.0170351	Brain_Frontal_Cortex_BA9
ENSG00000261438	1.05773	0.136271	Brain_Frontal_Cortex_BA9
ENSG00000280560	0.304151	0.0572674	Brain_Frontal_Cortex_BA9
ENSG00000026103	9.46366	0.353945	Brain_Hippocampus
ENSG00000107796	0.500577	0.0815024	Brain_Hippocampus
ENSG00000107798	0.989535	0.0450719	Brain_Hippocampus
ENSG00000119917	0.506981	0.0731815	Brain_Hippocampus
ENSG00000119922	1.77477	0.113444	Brain_Hippocampus
ENSG00000138134	0.0668221	-0.00940261	Brain_Hippocampus
ENSG00000138135	0.820333	-0.0966103	Brain_Hippocampus
ENSG00000138182	0.153284	0.0246836	Brain_Hippocampus
ENSG00000152766	0.243575	-0.0357048	Brain_Hippocampus
ENSG00000152778	1.071	-0.12279	Brain_Hippocampus
ENSG00000152779	0.00556054	-0.00106001	Brain_Hippocampus
ENSG00000152782	0.525473	-0.0438741	Brain_Hippocampus
ENSG00000180139	0.463856	0.0898767	Brain_Hippocampus
ENSG00000182333	0.114789	-0.0290746	Brain_Hippocampus
ENSG00000184719	0.883714	0.109372	Brain_Hippocampus
ENSG00000185745	0.0313294	-0.00722118	Brain_Hippocampus
ENSG00000204022	0.730303	0.0834754	Brain_Hippocampus
ENSG00000232110	0.050919	0.00871661	Brain_Hippocampus
ENSG00000232229	0.33144	-0.0520824	Brain_Hippocampus
ENSG00000235100	0.129412	0.0356929	Brain_Hippocampus
ENSG00000261438	3.87618	0.315411	Brain_Hippocampus
ENSG00000280560	0.500808	0.0777493	Brain_Hippocampus
ENSG00000026103	2.57485	0.156137	Brain_Hypothalamus
ENSG00000107796	0.727305	0.0981622	Brain_Hypothalamus
ENSG00000107798	0.263152	0.0205352	Brain_Hypothalamus
ENSG00000119917	0.179359	0.0341123	Brain_Hypothalamus
ENSG00000119922	0.367071	-0.0466808	Brain_Hypothalamus
ENSG00000138134	0.0348082	-0.0059085	Brain_Hypothalamus
ENSG00000138135	0.207741	0.0345297	Brain_Hypothalamus
ENSG00000138182	0.0749072	0.0141011	Brain_Hypothalamus
ENSG00000152766	0.403295	0.0632446	Brain_Hypothalamus
ENSG00000152778	0.0412833	0.00756231	Brain_Hypothalamus
ENSG00000152779	0.96132	0.123045	Brain_Hypothalamus
ENSG00000152782	0.253058	-0.0345535	Brain_Hypothalamus
ENSG00000180139	0.343628	0.0782212	Brain_Hypothalamus
ENSG00000182333	0.033701	0.00962779	Brain_Hypothalamus
ENSG00000184719	0.149652	0.0233336	Brain_Hypothalamus
ENSG00000185745	0.118553	0.0250284	Brain_Hypothalamus
ENSG00000204022	0.652518	0.0938977	Brain_Hypothalamus
ENSG00000232110	1.10722	0.116108	Brain_Hypothalamus
ENSG00000232229	0.189063	0.043926	Brain_Hypothalamus
ENSG00000235100	0.60484	-0.131415	Brain_Hypothalamus
ENSG00000240996	0.110188	0.0277853	Brain_Hypothalamus
ENSG00000261438	1.02071	0.135937	Brain_Hypothalamus
ENSG00000280560	0.0371767	0.00838411	Brain_Hypothalamus
ENSG00000026103	65.6024	0.495478	brain_naive
ENSG00000107796	0.247147	0.0232933	brain_naive
ENSG00000107798	0.58821	0.0161583	brain_naive
ENSG00000119917	0.0980515	0.007837	brain_naive
ENSG00000119922	0.26911	0.0128836	brain_naive
ENSG00000138134	1.62266	0.0278191	brain_naive
ENSG00000138135	0.0765834	-0.00965208	brain_naive
ENSG00000138182	0.0576377	0.00261575	brain_naive
ENSG00000152766	0.286123	0.0375768	brain_naive
ENSG00000152778	0.0274399	0.000999344	brain_naive
ENSG00000152779	0.453446	0.0401296	brain_naive
ENSG00000152782	0.102007	0.00326431	brain_naive
ENSG00000180139	0.967579	0.0438446	brain_naive
ENSG00000184719	0.172502	-0.00711908	brain_naive
ENSG00000185745	0.332029	-0.0187081	brain_naive
ENSG00000225836	0.533485	-0.0260538	brain_naive
ENSG00000232110	0.234101	-0.0204736	brain_naive
ENSG00000232229	0.153034	-0.0111964	brain_naive
ENSG00000232936	0.347519	-0.0191643	brain_naive
ENSG00000235100	0.414239	-0.0259079	brain_naive
ENSG00000240996	0.194372	0.0183113	brain_naive
ENSG00000280560	0.44774	-0.0414651	brain_naive
ENSG00000286116	0.480378	0.0321086	brain_naive
ENSG00000026103	31.3202	0.693801	Brain_Nucleus_accumbens_basal_ganglia
ENSG00000107796	0.162998	0.0336234	Brain_Nucleus_accumbens_basal_ganglia
ENSG00000107798	1.16675	0.0608242	Brain_Nucleus_accumbens_basal_ganglia
ENSG00000119917	1.17041	0.107636	Brain_Nucleus_accumbens_basal_ganglia
ENSG00000119922	0.679276	0.0599999	Brain_Nucleus_accumbens_basal_ganglia
ENSG00000138134	1.70741	0.0944024	Brain_Nucleus_accumbens_basal_ganglia
ENSG00000138135	0.127042	0.0182168	Brain_Nucleus_accumbens_basal_ganglia
ENSG00000138182	0.304514	0.0378748	Brain_Nucleus_accumbens_basal_ganglia
ENSG00000152766	0.151909	-0.0199453	Brain_Nucleus_accumbens_basal_ganglia
ENSG00000152778	0.213457	-0.0282395	Brain_Nucleus_accumbens_basal_ganglia
ENSG00000152779	1.63085	-0.172469	Brain_Nucleus_accumbens_basal_ganglia
ENSG00000152782	1.66319	0.124099	Brain_Nucleus_accumbens_basal_ganglia
ENSG00000180139	0.198981	0.0343497	Brain_Nucleus_accumbens_basal_ganglia
ENSG00000182333	0.411399	-0.0739839	Brain_Nucleus_accumbens_basal_ganglia
ENSG00000184719	0.309414	-0.0501711	Brain_Nucleus_accumbens_basal_ganglia
ENSG00000185745	1.36295	0.140625	Brain_Nucleus_accumbens_basal_ganglia
ENSG00000204022	0.358276	0.059519	Brain_Nucleus_accumbens_basal_ganglia
ENSG00000232110	0.142267	-0.0221759	Brain_Nucleus_accumbens_basal_ganglia
ENSG00000232229	0.0169225	-0.003841	Brain_Nucleus_accumbens_basal_ganglia
ENSG00000235100	0.360045	0.0595933	Brain_Nucleus_accumbens_basal_ganglia
ENSG00000240996	0.000535815	0.00014589	Brain_Nucleus_accumbens_basal_ganglia
ENSG00000261438	7.09424	0.4014	Brain_Nucleus_accumbens_basal_ganglia
ENSG00000280560	0.217795	-0.0404378	Brain_Nucleus_accumbens_basal_ganglia
ENSG00000026103	20.9866	0.629007	Brain_Putamen_basal_ganglia
ENSG00000107796	0.998864	0.128316	Brain_Putamen_basal_ganglia
ENSG00000107798	0.296244	0.0227639	Brain_Putamen_basal_ganglia
ENSG00000119917	1.96032	0.180576	Brain_Putamen_basal_ganglia
ENSG00000119922	2.05803	0.167031	Brain_Putamen_basal_ganglia
ENSG00000138134	1.51635	0.139216	Brain_Putamen_basal_ganglia
ENSG00000138135	0.989009	0.105949	Brain_Putamen_basal_ganglia
ENSG00000138182	0.0187818	-0.00370435	Brain_Putamen_basal_ganglia
ENSG00000152766	0.104205	0.0194594	Brain_Putamen_basal_ganglia
ENSG00000152778	0.558101	0.0659724	Brain_Putamen_basal_ganglia
ENSG00000152779	0.0992146	-0.0225591	Brain_Putamen_basal_ganglia
ENSG00000152782	0.159314	-0.02243	Brain_Putamen_basal_ganglia
ENSG00000180139	0.768502	-0.124574	Brain_Putamen_basal_ganglia
ENSG00000182333	0.583589	-0.118146	Brain_Putamen_basal_ganglia
ENSG00000184719	0.635453	0.101974	Brain_Putamen_basal_ganglia
ENSG00000185745	0.235179	0.0406979	Brain_Putamen_basal_ganglia
ENSG00000232110	0.00413149	-0.000727127	Brain_Putamen_basal_ganglia
ENSG00000232229	0.0186073	0.0047374	Brain_Putamen_basal_ganglia
ENSG00000235100	0.0650937	0.0188321	Brain_Putamen_basal_ganglia
ENSG00000261438	8.55801	0.436278	Brain_Putamen_basal_ganglia
ENSG00000280560	0.705823	-0.117817	Brain_Putamen_basal_ganglia
ENSG00000026103	0.0127101	0.00249172	Brain_Spinal_cord_cervical_c-1
ENSG00000107796	0.0385006	-0.0115813	Brain_Spinal_cord_cervical_c-1
ENSG00000107798	0.028565	-0.00502238	Brain_Spinal_cord_cervical_c-1
ENSG00000119917	0.231136	0.0575483	Brain_Spinal_cord_cervical_c-1
ENSG00000119922	0.182028	-0.0354361	Brain_Spinal_cord_cervical_c-1
ENSG00000138134	0.663136	0.123076	Brain_Spinal_cord_cervical_c-1
ENSG00000138135	0.254989	-0.0607826	Brain_Spinal_cord_cervical_c-1
ENSG00000138182	0.13124	-0.0308651	Brain_Spinal_cord_cervical_c-1
ENSG00000152766	0.499362	-0.0986622	Brain_Spinal_cord_cervical_c-1
ENSG00000152778	0.966564	-0.164372	Brain_Spinal_cord_cervical_c-1
ENSG00000152779	0.0181592	-0.00562232	Brain_Spinal_cord_cervical_c-1
ENSG00000152782	0.151914	-0.0368651	Brain_Spinal_cord_cervical_c-1
ENSG00000180139	0.211014	-0.0597739	Brain_Spinal_cord_cervical_c-1
ENSG00000182333	0.418731	-0.112436	Brain_Spinal_cord_cervical_c-1
ENSG00000184719	0.54734	-0.118358	Brain_Spinal_cord_cervical_c-1
ENSG00000185745	0.102203	0.0272596	Brain_Spinal_cord_cervical_c-1
ENSG00000232110	0.158044	-0.0438718	Brain_Spinal_cord_cervical_c-1
ENSG00000232229	0.505345	-0.097355	Brain_Spinal_cord_cervical_c-1
ENSG00000235100	0.05094	0.0167468	Brain_Spinal_cord_cervical_c-1
ENSG00000240996	0.230643	0.072066	Brain_Spinal_cord_cervical_c-1
ENSG00000261438	0.334915	0.0911766	Brain_Spinal_cord_cervical_c-1
ENSG00000280560	0.176579	-0.0436266	Brain_Spinal_cord_cervical_c-1
ENSG00000026103	4.1152	0.275737	Brain_Substantia_nigra
ENSG00000107796	0.513327	0.125412	Brain_Substantia_nigra
ENSG00000107798	1.0927	0.0808727	Brain_Substantia_nigra
ENSG00000119917	0.236436	-0.0653533	Brain_Substantia_nigra
ENSG00000119922	0.0972288	0.0199356	Brain_Substantia_nigra
ENSG00000138134	0.17835	0.0410424	Brain_Substantia_nigra
ENSG00000138135	0.680642	0.121324	Brain_Substantia_nigra
ENSG00000138182	0.742086	-0.118284	Brain_Substantia_nigra
ENSG00000152766	0.255592	-0.0490748	Brain_Substantia_nigra
ENSG00000152778	0.179372	-0.0447595	Brain_Substantia_nigra
ENSG00000152779	0.3439	0.0851709	Brain_Substantia_nigra
ENSG00000152782	0.140745	0.0304228	Brain_Substantia_nigra
ENSG00000180139	0.218847	0.0690231	Brain_Substantia_nigra
ENSG00000182333	0.0124455	0.00454512	Brain_Substantia_nigra
ENSG00000184719	0.0572278	0.0164961	Brain_Substantia_nigra
ENSG00000185745	0.0973635	-0.0303349	Brain_Substantia_nigra
ENSG00000204010	0.561561	-0.14676	Brain_Substantia_nigra
ENSG00000232110	0.106084	-0.024078	Brain_Substantia_nigra
ENSG00000232229	0.257926	-0.0566631	Brain_Substantia_nigra
ENSG00000235100	0.118416	-0.038354	Brain_Substantia_nigra
ENSG00000240996	0.794476	-0.161539	Brain_Substantia_nigra
ENSG00000261438	1.18801	0.200989	Brain_Substantia_nigra
ENSG00000280560	0.501433	-0.105825	Brain_Substantia_nigra
ENSG00000026103	29.7934	-0.371333	Breast_Mammary_Tissue
ENSG00000107796	0.13546	0.00943251	Breast_Mammary_Tissue
ENSG00000107798	0.386822	-0.0234849	Breast_Mammary_Tissue
ENSG00000119917	1.11957	-0.0613598	Breast_Mammary_Tissue
ENSG00000119922	0.907069	-0.0470138	Breast_Mammary_Tissue
ENSG00000138134	0.378128	0.0267819	Breast_Mammary_Tissue
ENSG00000138135	0.411593	-0.031409	Breast_Mammary_Tissue
ENSG00000138182	0.812527	-0.0469866	Breast_Mammary_Tissue
ENSG00000152766	0.146304	-0.0175508	Breast_Mammary_Tissue
ENSG00000152778	0.872358	-0.067456	Breast_Mammary_Tissue
ENSG00000152779	0.0450853	0.00503006	Breast_Mammary_Tissue
ENSG00000152782	0.176294	0.0165553	Breast_Mammary_Tissue
ENSG00000180139	0.338971	-0.0235054	Breast_Mammary_Tissue
ENSG00000182333	0.0656425	0.0118187	Breast_Mammary_Tissue
ENSG00000184719	0.645765	-0.0464988	Breast_Mammary_Tissue
ENSG00000185745	0.580947	-0.0359963	Breast_Mammary_Tissue
ENSG00000204022	0.178428	-0.0260367	Breast_Mammary_Tissue
ENSG00000232110	0.753711	0.0849953	Breast_Mammary_Tissue
ENSG00000232229	0.223682	0.0219258	Breast_Mammary_Tissue
ENSG00000235100	0.84293	0.0901329	Breast_Mammary_Tissue
ENSG00000240996	0.0924586	0.0143867	Breast_Mammary_Tissue
ENSG00000261438	7.49307	-0.273518	Breast_Mammary_Tissue
ENSG00000280560	1.49011	0.11143	Breast_Mammary_Tissue
ENSG00000026103	4.18554	-0.148205	CD4_T-cell_anti-CD3-CD28
ENSG00000107796	1.41916	-0.313295	CD4_T-cell_anti-CD3-CD28
ENSG00000107798	0.69195	0.0267032	CD4_T-cell_anti-CD3-CD28
ENSG00000119917	0.0133089	-0.00300459	CD4_T-cell_anti-CD3-CD28
ENSG00000119922	0.201836	-0.0255014	CD4_T-cell_anti-CD3-CD28
ENSG00000138134	0.911233	0.0458433	CD4_T-cell_anti-CD3-CD28
ENSG00000138182	0.472788	-0.0220138	CD4_T-cell_anti-CD3-CD28
ENSG00000152778	0.111812	-0.0130992	CD4_T-cell_anti-CD3-CD28
ENSG00000180139	0.837905	0.197304	CD4_T-cell_anti-CD3-CD28
ENSG00000184719	0.542372	0.0960718	CD4_T-cell_anti-CD3-CD28
ENSG00000185745	0.270484	0.0664998	CD4_T-cell_anti-CD3-CD28
ENSG00000240996	1.26296	0.28091	CD4_T-cell_anti-CD3-CD28
ENSG00000286116	0.408356	-0.10136	CD4_T-cell_anti-CD3-CD28
ENSG00000026103	13.0005	-0.450018	CD4_T-cell_naive
ENSG00000107796	0.495551	-0.0548657	CD4_T-cell_naive
ENSG00000107798	0.362249	0.0124476	CD4_T-cell_naive
ENSG00000119917	0.501785	0.158055	CD4_T-cell_naive
ENSG00000119922	0.262966	-0.0365504	CD4_T-cell_naive
ENSG00000138134	0.15551	0.00945845	CD4_T-cell_naive
ENSG00000138135	0.644892	-0.245497	CD4_T-cell_naive
ENSG00000138182	0.201544	-0.0112375	CD4_T-cell_naive
ENSG00000152766	0.828344	0.160513	CD4_T-cell_naive
ENSG00000152778	0.614875	0.0510699	CD4_T-cell_naive
ENSG00000152782	0.0318464	-0.00846232	CD4_T-cell_naive
ENSG00000180139	0.0918357	-0.0134496	CD4_T-cell_naive
ENSG00000184719	1.31888	-0.152091	CD4_T-cell_naive
ENSG00000185745	0.258648	-0.0392277	CD4_T-cell_naive
ENSG00000204020	0.644384	-0.183806	CD4_T-cell_naive
ENSG00000232110	0.317428	0.12249	CD4_T-cell_naive
ENSG00000232229	1.44443	0.246917	CD4_T-cell_naive
ENSG00000235100	0.580353	0.171781	CD4_T-cell_naive
ENSG00000240996	0.261913	0.112506	CD4_T-cell_naive
ENSG00000286116	3.34164	0.447658	CD4_T-cell_naive
ENSG00000026103	0.399248	-0.0363699	CD8_T-cell_anti-CD3-CD28
ENSG00000107796	2.96556	-0.351004	CD8_T-cell_anti-CD3-CD28
ENSG00000107798	0.423253	0.0183236	CD8_T-cell_anti-CD3-CD28
ENSG00000119917	0.142807	0.0297635	CD8_T-cell_anti-CD3-CD28
ENSG00000119922	0.189328	0.0233702	CD8_T-cell_anti-CD3-CD28
ENSG00000138134	0.985921	0.0499316	CD8_T-cell_anti-CD3-CD28
ENSG00000138182	0.563748	0.0247312	CD8_T-cell_anti-CD3-CD28
ENSG00000152778	0.145231	0.0178743	CD8_T-cell_anti-CD3-CD28
ENSG00000180139	0.928722	-0.207512	CD8_T-cell_anti-CD3-CD28
ENSG00000184719	0.472633	0.0896455	CD8_T-cell_anti-CD3-CD28
ENSG00000185745	0.543863	0.119854	CD8_T-cell_anti-CD3-CD28
ENSG00000286116	1.30771	0.199087	CD8_T-cell_anti-CD3-CD28
ENSG00000026103	7.54094	-0.338401	CD8_T-cell_naive
ENSG00000107796	1.06571	-0.0905714	CD8_T-cell_naive
ENSG00000107798	0.0641729	0.00299197	CD8_T-cell_naive
ENSG00000119917	0.0763235	0.0382172	CD8_T-cell_naive
ENSG00000119922	0.00472336	-0.000752556	CD8_T-cell_naive
ENSG00000138134	0.17126	0.0103767	CD8_T-cell_naive
ENSG00000138135	0.661643	-0.249566	CD8_T-cell_naive
ENSG00000138182	0.410456	0.0213748	CD8_T-cell_naive
ENSG00000152778	0.136283	0.0182103	CD8_T-cell_naive
ENSG00000152782	0.979258	0.186511	CD8_T-cell_naive
ENSG00000180139	0.327426	0.0309903	CD8_T-cell_naive
ENSG00000184719	0.7551	0.0919707	CD8_T-cell_naive
ENSG00000185745	0.0569039	-0.0130375	CD8_T-cell_naive
ENSG00000232110	0.519632	-0.163249	CD8_T-cell_naive
ENSG00000232229	0.619492	0.145069	CD8_T-cell_naive
ENSG00000235100	0.326895	-0.116287	CD8_T-cell_naive
ENSG00000240996	0.191684	0.0669895	CD8_T-cell_naive
ENSG00000286116	1.35594	0.246098	CD8_T-cell_naive
ENSG00000026103	2.21883	-0.0807295	Cells_Cultured_fibroblasts
ENSG00000107796	29.2632	-0.292122	Cells_Cultured_fibroblasts
ENSG00000107798	0.533856	0.0194725	Cells_Cultured_fibroblasts
ENSG00000119917	0.0727323	0.00463603	Cells_Cultured_fibroblasts
ENSG00000119922	0.0577696	-0.00265685	Cells_Cultured_fibroblasts
ENSG00000138134	1.17963	-0.0617335	Cells_Cultured_fibroblasts
ENSG00000138135	0.4196	-0.026479	Cells_Cultured_fibroblasts
ENSG00000138182	0.0771531	0.00328696	Cells_Cultured_fibroblasts
ENSG00000152766	0.244514	-0.0255891	Cells_Cultured_fibroblasts
ENSG00000152778	0.330103	-0.0260358	Cells_Cultured_fibroblasts
ENSG00000152779	0.220985	0.0122534	Cells_Cultured_fibroblasts
ENSG00000152782	2.02245	0.0898725	Cells_Cultured_fibroblasts
ENSG00000180139	3.42724	-0.153422	Cells_Cultured_fibroblasts
ENSG00000182333	0.0504705	-0.0057654	Cells_Cultured_fibroblasts
ENSG00000184719	0.132428	0.00944785	Cells_Cultured_fibroblasts
ENSG00000185745	0.406903	-0.0245831	Cells_Cultured_fibroblasts
ENSG00000204022	0.0704932	-0.00611076	Cells_Cultured_fibroblasts
ENSG00000232229	0.323318	0.0212578	Cells_Cultured_fibroblasts
ENSG00000235100	0.151941	-0.0233532	Cells_Cultured_fibroblasts
ENSG00000240996	0.400428	0.0466573	Cells_Cultured_fibroblasts
ENSG00000261438	0.44826	0.0368173	Cells_Cultured_fibroblasts
ENSG00000026103	0.00816811	-0.00168452	Cells_EBV-transformed_lymphocytes
ENSG00000107796	16.4313	-0.695286	Cells_EBV-transformed_lymphocytes
ENSG00000107798	0.426132	0.0807304	Cells_EBV-transformed_lymphocytes
ENSG00000119917	0.986973	-0.115728	Cells_EBV-transformed_lymphocytes
ENSG00000119922	0.443573	-0.0570189	Cells_EBV-transformed_lymphocytes
ENSG00000138134	0.00935041	0.00215438	Cells_EBV-transformed_lymphocytes
ENSG00000138182	0.315526	0.0264509	Cells_EBV-transformed_lymphocytes
ENSG00000152766	0.504965	-0.0969613	Cells_EBV-transformed_lymphocytes
ENSG00000152778	0.190906	-0.0401808	Cells_EBV-transformed_lymphocytes
ENSG00000152782	0.475636	0.0747255	Cells_EBV-transformed_lymphocytes
ENSG00000180139	2.3057	-0.279654	Cells_EBV-transformed_lymphocytes
ENSG00000182333	0.0597072	0.0182466	Cells_EBV-transformed_lymphocytes
ENSG00000184719	0.321319	0.0666597	Cells_EBV-transformed_lymphocytes
ENSG00000185745	0.200573	-0.0410119	Cells_EBV-transformed_lymphocytes
ENSG00000204010	0.34422	-0.0884613	Cells_EBV-transformed_lymphocytes
ENSG00000204020	0.0108738	-0.00249359	Cells_EBV-transformed_lymphocytes
ENSG00000204022	0.169579	-0.0495103	Cells_EBV-transformed_lymphocytes
ENSG00000232229	0.869133	0.160098	Cells_EBV-transformed_lymphocytes
ENSG00000232936	1.09249	-0.180792	Cells_EBV-transformed_lymphocytes
ENSG00000235100	0.690483	-0.15531	Cells_EBV-transformed_lymphocytes
ENSG00000240996	2.20913	0.293543	Cells_EBV-transformed_lymphocytes
ENSG00000261438	1.41681	0.151585	Cells_EBV-transformed_lymphocytes
ENSG00000275693	3.43059	0.408504	Cells_EBV-transformed_lymphocytes
ENSG00000026103	11.4454	-0.312464	Colon_Sigmoid
ENSG00000107796	0.365958	0.023017	Colon_Sigmoid
ENSG00000107798	0.453299	-0.0382361	Colon_Sigmoid
ENSG00000119917	0.680773	0.0679377	Colon_Sigmoid
ENSG00000119922	0.160824	0.0160742	Colon_Sigmoid
ENSG00000138134	0.0632948	0.00600598	Colon_Sigmoid
ENSG00000138135	0.469722	-0.0509073	Colon_Sigmoid
ENSG00000138182	0.114314	-0.0124349	Colon_Sigmoid
ENSG00000152766	0.190939	0.0261266	Colon_Sigmoid
ENSG00000152778	0.20652	-0.0265625	Colon_Sigmoid
ENSG00000152779	0.268058	-0.0327948	Colon_Sigmoid
ENSG00000152782	0.30971	-0.0256822	Colon_Sigmoid
ENSG00000180139	0.0283591	-0.00276513	Colon_Sigmoid
ENSG00000182333	1.3195	-0.153871	Colon_Sigmoid
ENSG00000184719	0.460471	-0.0431051	Colon_Sigmoid
ENSG00000185745	0.656574	0.0455647	Colon_Sigmoid
ENSG00000204022	0.59643	-0.0866958	Colon_Sigmoid
ENSG00000232229	0.195206	-0.0306108	Colon_Sigmoid
ENSG00000235100	0.413738	-0.0536341	Colon_Sigmoid
ENSG00000240996	0.291637	-0.0345351	Colon_Sigmoid
ENSG00000261438	1.30501	-0.123801	Colon_Sigmoid
ENSG00000026103	0.524076	-0.0404649	Colon_Transverse
ENSG00000107796	0.14169	-0.00635643	Colon_Transverse
ENSG00000107798	0.205888	0.0170779	Colon_Transverse
ENSG00000119917	0.38096	-0.0308218	Colon_Transverse
ENSG00000119922	0.631987	-0.0442719	Colon_Transverse
ENSG00000138134	0.298992	0.0223447	Colon_Transverse
ENSG00000138135	0.0562345	0.00669947	Colon_Transverse
ENSG00000138182	0.264615	0.0152945	Colon_Transverse
ENSG00000152766	0.416503	0.0215571	Colon_Transverse
ENSG00000152778	0.0926945	0.00840416	Colon_Transverse
ENSG00000152779	0.607917	-0.0460254	Colon_Transverse
ENSG00000152782	0.271418	-0.0182294	Colon_Transverse
ENSG00000173239	0.222661	0.0160452	Colon_Transverse
ENSG00000180139	0.492144	-0.0249103	Colon_Transverse
ENSG00000182333	0.182939	0.0320858	Colon_Transverse
ENSG00000184719	0.645394	-0.0364486	Colon_Transverse
ENSG00000185745	0.210905	-0.0165226	Colon_Transverse
ENSG00000204022	0.244698	0.0432995	Colon_Transverse
ENSG00000232229	0.411896	0.0586894	Colon_Transverse
ENSG00000235100	0.395211	-0.0567105	Colon_Transverse
ENSG00000240996	1.01761	-0.0978188	Colon_Transverse
ENSG00000261438	1.08508	0.11238	Colon_Transverse
ENSG00000026103	25.249	-0.412057	Esophagus_Gastroesophageal_Junction
ENSG00000107796	0.307624	0.0174584	Esophagus_Gastroesophageal_Junction
ENSG00000107798	0.789334	-0.0459238	Esophagus_Gastroesophageal_Junction
ENSG00000119917	0.779223	-0.0715951	Esophagus_Gastroesophageal_Junction
ENSG00000119922	0.633372	-0.0427425	Esophagus_Gastroesophageal_Junction
ENSG00000138134	1.05321	-0.0538377	Esophagus_Gastroesophageal_Junction
ENSG00000138135	0.460349	-0.0498763	Esophagus_Gastroesophageal_Junction
ENSG00000138182	0.979593	-0.0700226	Esophagus_Gastroesophageal_Junction
ENSG00000152766	1.54023	0.151604	Esophagus_Gastroesophageal_Junction
ENSG00000152778	0.0772943	-0.0101891	Esophagus_Gastroesophageal_Junction
ENSG00000152779	0.430118	0.0430811	Esophagus_Gastroesophageal_Junction
ENSG00000152782	0.542533	-0.055856	Esophagus_Gastroesophageal_Junction
ENSG00000180139	0.161763	0.0137494	Esophagus_Gastroesophageal_Junction
ENSG00000182333	0.0278083	-0.00602476	Esophagus_Gastroesophageal_Junction
ENSG00000184719	0.264523	-0.0300462	Esophagus_Gastroesophageal_Junction
ENSG00000185745	0.318373	-0.0256362	Esophagus_Gastroesophageal_Junction
ENSG00000204022	0.373751	-0.0617632	Esophagus_Gastroesophageal_Junction
ENSG00000232229	0.0319647	0.00482808	Esophagus_Gastroesophageal_Junction
ENSG00000235100	0.0439603	0.00727143	Esophagus_Gastroesophageal_Junction
ENSG00000240996	0.523782	-0.0574425	Esophagus_Gastroesophageal_Junction
ENSG00000261438	7.6035	-0.285954	Esophagus_Gastroesophageal_Junction
ENSG00000026103	1.6453	-0.0764209	Esophagus_Mucosa
ENSG00000107796	0.03718	-0.00145449	Esophagus_Mucosa
ENSG00000107798	0.179801	0.0125295	Esophagus_Mucosa
ENSG00000119917	0.470713	0.0321288	Esophagus_Mucosa
ENSG00000119922	0.666815	0.0411248	Esophagus_Mucosa
ENSG00000138134	0.0501535	-0.00409673	Esophagus_Mucosa
ENSG00000138135	1.88716	-0.112329	Esophagus_Mucosa
ENSG00000138182	0.14459	0.00540196	Esophagus_Mucosa
ENSG00000152766	0.764661	0.0436757	Esophagus_Mucosa
ENSG00000152778	0.351005	0.0301694	Esophagus_Mucosa
ENSG00000152779	0.457424	0.0432929	Esophagus_Mucosa
ENSG00000152782	0.396008	-0.0223058	Esophagus_Mucosa
ENSG00000173239	0.0662481	0.00882516	Esophagus_Mucosa
ENSG00000180139	0.247636	0.0169334	Esophagus_Mucosa
ENSG00000182333	1.36353	0.126468	Esophagus_Mucosa
ENSG00000184719	0.0144846	-0.0017467	Esophagus_Mucosa
ENSG00000185745	0.147836	0.0138259	Esophagus_Mucosa
ENSG00000204020	0.0113978	-0.0011531	Esophagus_Mucosa
ENSG00000204021	0.0951963	-0.00917032	Esophagus_Mucosa
ENSG00000226358	1.05908	-0.081092	Esophagus_Mucosa
ENSG00000232229	0.502465	0.0469193	Esophagus_Mucosa
ENSG00000261438	0.544557	0.0495223	Esophagus_Mucosa
ENSG00000026103	29.7175	-0.401585	Esophagus_Muscularis
ENSG00000107796	0.0378282	0.00174331	Esophagus_Muscularis
ENSG00000107798	0.0260551	0.00194862	Esophagus_Muscularis
ENSG00000119917	1.06366	-0.060973	Esophagus_Muscularis
ENSG00000119922	0.196925	-0.0144209	Esophagus_Muscularis
ENSG00000138134	0.182078	-0.0110688	Esophagus_Muscularis
ENSG00000138135	0.447429	-0.0335458	Esophagus_Muscularis
ENSG00000138182	0.277401	-0.0216371	Esophagus_Muscularis
ENSG00000152766	0.123193	0.0156308	Esophagus_Muscularis
ENSG00000152778	0.266063	0.0220329	Esophagus_Muscularis
ENSG00000152779	0.826412	0.0603255	Esophagus_Muscularis
ENSG00000152782	0.545657	-0.0385042	Esophagus_Muscularis
ENSG00000180139	0.0798704	0.00507884	Esophagus_Muscularis
ENSG00000182333	0.171127	-0.024992	Esophagus_Muscularis
ENSG00000184719	0.223298	-0.017901	Esophagus_Muscularis
ENSG00000185745	0.597914	-0.0327939	Esophagus_Muscularis
ENSG00000204022	0.728686	-0.0820735	Esophagus_Muscularis
ENSG00000232229	0.498709	0.0528329	Esophagus_Muscularis
ENSG00000235100	0.0514394	0.00654446	Esophagus_Muscularis
ENSG00000240996	0.242421	0.0273068	Esophagus_Muscularis
ENSG00000261438	8.64501	-0.295873	Esophagus_Muscularis
ENSG00000026103	43.7586	-0.351404	fat
ENSG00000107796	0.886581	-0.0641197	fat
ENSG00000107798	1.85272	-0.0751019	fat
ENSG00000119917	0.306027	-0.0236543	fat
ENSG00000119922	0.336581	-0.023403	fat
ENSG00000138134	1.15263	0.0645648	fat
ENSG00000138135	0.580791	-0.0742746	fat
ENSG00000138182	0.471384	-0.0197118	fat
ENSG00000152778	0.0525795	0.00341142	fat
ENSG00000152779	0.717031	0.0787721	fat
ENSG00000152782	0.467377	-0.0378041	fat
ENSG00000180139	0.709794	-0.0894028	fat
ENSG00000184719	0.644583	-0.0198995	fat
ENSG00000185745	0.554005	-0.0343593	fat
ENSG00000232110	0.267053	-0.0264785	fat
ENSG00000232229	0.871258	-0.0813655	fat
ENSG00000235100	1.5438	-0.103528	fat
ENSG00000240996	0.252903	0.0347582	fat
ENSG00000280560	0.289504	-0.0316456	fat
ENSG00000026103	4.66234	-0.192801	fibroblast
ENSG00000107796	0.243557	-0.0114316	fibroblast
ENSG00000107798	0.903351	-0.0586075	fibroblast
ENSG00000119917	0.270259	-0.0540457	fibroblast
ENSG00000119922	0.582211	-0.116914	fibroblast
ENSG00000138134	0.239027	0.0343585	fibroblast
ENSG00000138182	0.15013	0.0199609	fibroblast
ENSG00000152778	0.569635	-0.0432131	fibroblast
ENSG00000152782	0.146318	-0.0149795	fibroblast
ENSG00000180139	0.112431	-0.0244827	fibroblast
ENSG00000184719	1.02301	0.0554654	fibroblast
ENSG00000185745	0.31642	-0.0874251	fibroblast
ENSG00000232110	0.0326037	0.00825618	fibroblast
ENSG00000232229	1.00069	-0.167124	fibroblast
ENSG00000240996	0.0439315	-0.0103088	fibroblast
ENSG00000286116	1.5274	-0.208795	fibroblast
ENSG00000026103	6.85677	-0.155896	Heart_Atrial_Appendage
ENSG00000107796	0.420777	-0.0318534	Heart_Atrial_Appendage
ENSG00000107798	0.121214	0.0100273	Heart_Atrial_Appendage
ENSG00000119917	0.192898	-0.0231128	Heart_Atrial_Appendage
ENSG00000119922	0.115525	-0.0123644	Heart_Atrial_Appendage
ENSG00000138134	0.0915305	0.0099574	Heart_Atrial_Appendage
ENSG00000138135	0.4375	0.0389948	Heart_Atrial_Appendage
ENSG00000138182	0.780733	0.0534379	Heart_Atrial_Appendage
ENSG00000152766	1.2544	-0.134421	Heart_Atrial_Appendage
ENSG00000152778	0.908667	-0.0878323	Heart_Atrial_Appendage
ENSG00000152779	0.131925	0.0156731	Heart_Atrial_Appendage
ENSG00000152782	1.95799	0.0629432	Heart_Atrial_Appendage
ENSG00000180139	0.47019	-0.04697	Heart_Atrial_Appendage
ENSG00000182333	0.502545	-0.0737645	Heart_Atrial_Appendage
ENSG00000184719	0.615824	-0.0346872	Heart_Atrial_Appendage
ENSG00000185745	0.0246518	-0.00269596	Heart_Atrial_Appendage
ENSG00000204020	0.114962	-0.0160837	Heart_Atrial_Appendage
ENSG00000232110	0.677438	-0.0880076	Heart_Atrial_Appendage
ENSG00000232229	0.781302	0.10203	Heart_Atrial_Appendage
ENSG00000234452	0.573186	-0.0716265	Heart_Atrial_Appendage
ENSG00000235100	0.0485284	0.00855032	Heart_Atrial_Appendage
ENSG00000240996	0.18603	0.0301459	Heart_Atrial_Appendage
ENSG00000261438	0.212019	-0.024515	Heart_Atrial_Appendage
ENSG00000026103	9.80312	-0.198462	Heart_Left_Ventricle
ENSG00000107796	0.138923	0.0144366	Heart_Left_Ventricle
ENSG00000107798	0.145696	-0.0113113	Heart_Left_Ventricle
ENSG00000119917	0.0748442	-0.00744756	Heart_Left_Ventricle
ENSG00000119922	0.581313	0.0407289	Heart_Left_Ventricle
ENSG00000138134	0.796551	0.044423	Heart_Left_Ventricle
ENSG00000138135	0.112561	-0.0115703	Heart_Left_Ventricle
ENSG00000138182	0.18176	-0.0185727	Heart_Left_Ventricle
ENSG00000152766	0.630825	0.0748375	Heart_Left_Ventricle
ENSG00000152778	0.427279	0.0431737	Heart_Left_Ventricle
ENSG00000152779	0.498649	0.0466363	Heart_Left_Ventricle
ENSG00000152782	1.09252	0.0420724	Heart_Left_Ventricle
ENSG00000180139	0.0832961	-0.0106212	Heart_Left_Ventricle
ENSG00000182333	0.322162	0.0486967	Heart_Left_Ventricle
ENSG00000184719	0.913921	-0.0409986	Heart_Left_Ventricle
ENSG00000185745	0.78318	-0.0443707	Heart_Left_Ventricle
ENSG00000232229	0.872066	0.0891737	Heart_Left_Ventricle
ENSG00000234452	1.57143	-0.130901	Heart_Left_Ventricle
ENSG00000235100	0.766527	0.0884356	Heart_Left_Ventricle
ENSG00000240996	0.467135	-0.060724	Heart_Left_Ventricle
ENSG00000261438	1.83054	-0.105646	Heart_Left_Ventricle
ENSG00000026103	0.278717	0.0292256	iPSC
ENSG00000107796	0.440237	-0.0705778	iPSC
ENSG00000107798	0.122403	-0.013191	iPSC
ENSG00000119917	0.560664	0.0926222	iPSC
ENSG00000119922	0.0484323	-0.0168054	iPSC
ENSG00000138134	0.999384	-0.0395525	iPSC
ENSG00000138135	0.0536848	-0.0187049	iPSC
ENSG00000138182	0.733166	-0.0221294	iPSC
ENSG00000152778	0.100881	-0.00786684	iPSC
ENSG00000152779	0.566485	0.0756879	iPSC
ENSG00000152782	0.286394	-0.011746	iPSC
ENSG00000184719	0.707215	0.0224987	iPSC
ENSG00000185745	0.203434	0.0346581	iPSC
ENSG00000232110	0.046583	0.0105994	iPSC
ENSG00000232229	0.118006	0.0420191	iPSC
ENSG00000232936	0.310967	-0.0276824	iPSC
ENSG00000235100	0.142639	-0.0161923	iPSC
ENSG00000240996	0.299328	0.0300246	iPSC
ENSG00000026103	1.02585	-0.174802	Kidney_Cortex
ENSG00000107796	0.438513	0.110908	Kidney_Cortex
ENSG00000107798	0.380522	0.0758537	Kidney_Cortex
ENSG00000119917	0.380636	0.114064	Kidney_Cortex
ENSG00000119922	0.745609	0.201049	Kidney_Cortex
ENSG00000138134	0.232779	0.0690671	Kidney_Cortex
ENSG00000138135	0.0584712	-0.0197885	Kidney_Cortex
ENSG00000138182	0.68325	0.119091	Kidney_Cortex
ENSG00000152766	0.0607329	-0.0212136	Kidney_Cortex
ENSG00000152778	0.289107	0.0863672	Kidney_Cortex
ENSG00000152779	0.0614423	0.015227	Kidney_Cortex
ENSG00000152782	0.0450102	0.00674228	Kidney_Cortex
ENSG00000173239	0.440336	-0.111903	Kidney_Cortex
ENSG00000180139	0.883087	-0.185366	Kidney_Cortex
ENSG00000182333	1.35868	0.361334	Kidney_Cortex
ENSG00000184719	0.30509	0.0592788	Kidney_Cortex
ENSG00000185745	0.931417	0.198631	Kidney_Cortex
ENSG00000204022	0.118029	0.0440281	Kidney_Cortex
ENSG00000232110	0.0129311	-0.00463641	Kidney_Cortex
ENSG00000232229	0.0153764	-0.00577374	Kidney_Cortex
ENSG00000232936	0.180244	-0.0689054	Kidney_Cortex
ENSG00000234452	1.23807	0.178872	Kidney_Cortex
ENSG00000235100	0.0180216	0.0060957	Kidney_Cortex
ENSG00000240996	0.442423	-0.142523	Kidney_Cortex
ENSG00000261438	0.00490692	-0.00180421	Kidney_Cortex
ENSG00000026103	0.336395	-0.021776	LCL
ENSG00000107796	21.6889	-0.443344	LCL
ENSG00000107798	1.08046	0.0436222	LCL
ENSG00000119917	1.18993	0.0718238	LCL
ENSG00000119922	1.09679	0.0813952	LCL
ENSG00000138134	1.05315	0.0507736	LCL
ENSG00000138182	0.110517	0.00969269	LCL
ENSG00000152766	0.0508633	0.0143953	LCL
ENSG00000152778	1.78447	0.0649053	LCL
ENSG00000152782	0.674745	0.0320524	LCL
ENSG00000180139	1.14886	-0.109516	LCL
ENSG00000184719	1.303	-0.0558425	LCL
ENSG00000185745	1.09409	0.097227	LCL
ENSG00000204020	0.241092	0.0663809	LCL
ENSG00000225836	0.34747	0.0463011	LCL
ENSG00000232229	0.290685	-0.042543	LCL
ENSG00000232936	0.0199198	-0.00503127	LCL
ENSG00000235100	0.134927	-0.0298476	LCL
ENSG00000240996	0.0227114	0.00491069	LCL
ENSG00000280560	0.14308	-0.0286857	LCL
ENSG00000286116	0.0283897	-0.00382969	LCL
ENSG00000026103	0.153177	0.0255956	Liver
ENSG00000107796	0.0540983	-0.0104399	Liver
ENSG00000107798	0.462991	0.0378298	Liver
ENSG00000119917	0.293106	0.0346345	Liver
ENSG00000119922	0.139691	0.0182351	Liver
ENSG00000138134	0.122672	-0.0236342	Liver
ENSG00000138135	0.0086029	0.00177708	Liver
ENSG00000138182	0.13456	0.0233971	Liver
ENSG00000152766	0.0573769	-0.0120259	Liver
ENSG00000152778	0.578189	0.0772268	Liver
ENSG00000152779	0.40308	-0.0594545	Liver
ENSG00000152782	0.0515239	0.00681923	Liver
ENSG00000180139	0.166174	-0.029891	Liver
ENSG00000182333	0.367701	-0.0811444	Liver
ENSG00000184719	0.692055	-0.0702356	Liver
ENSG00000185745	0.00521844	-0.000706327	Liver
ENSG00000204010	1.21591	-0.175316	Liver
ENSG00000204022	0.0335199	-0.00817523	Liver
ENSG00000232229	0.329037	0.0484742	Liver
ENSG00000232936	0.11212	-0.0261048	Liver
ENSG00000235100	0.375756	0.0626667	Liver
ENSG00000261438	1.68315	0.206305	Liver
ENSG00000026103	9.71117	-0.181331	Lung
ENSG00000107796	0.501756	-0.0283576	Lung
ENSG00000107798	2.53863	0.0842012	Lung
ENSG00000119917	0.454243	0.030948	Lung
ENSG00000119922	0.938495	0.0540516	Lung
ENSG00000138134	0.0924199	0.00680041	Lung
ENSG00000138135	0.598582	0.0402093	Lung
ENSG00000138182	0.592071	-0.0289457	Lung
ENSG00000152766	0.15775	-0.0156084	Lung
ENSG00000152778	0.601869	0.0392962	Lung
ENSG00000152779	0.156464	0.0130331	Lung
ENSG00000152782	0.424961	-0.0215009	Lung
ENSG00000173239	0.500881	-0.0501892	Lung
ENSG00000180139	0.147651	-0.0144393	Lung
ENSG00000182333	0.119171	-0.0177779	Lung
ENSG00000184719	0.0376932	-0.00358717	Lung
ENSG00000185745	0.0886309	0.00833157	Lung
ENSG00000204010	0.190972	-0.0220599	Lung
ENSG00000204020	0.430076	-0.037446	Lung
ENSG00000204022	0.219451	-0.0282663	Lung
ENSG00000232229	1.06814	0.0709939	Lung
ENSG00000235100	0.360221	0.0406505	Lung
ENSG00000240996	0.729396	0.0664891	Lung
ENSG00000261438	2.20811	-0.0829866	Lung
ENSG00000275693	0.827053	0.0574584	Lung
ENSG00000026103	5.74457	-0.18092	macrophage_IFNg
ENSG00000107796	1.80508	-0.211876	macrophage_IFNg
ENSG00000107798	2.07751	0.166932	macrophage_IFNg
ENSG00000119917	0.539023	-0.0340403	macrophage_IFNg
ENSG00000119922	0.276289	-0.0322543	macrophage_IFNg
ENSG00000138134	0.27342	-0.0273853	macrophage_IFNg
ENSG00000138135	0.125301	-0.0883536	macrophage_IFNg
ENSG00000138182	0.329591	0.0295088	macrophage_IFNg
ENSG00000152766	0.769947	-0.0447121	macrophage_IFNg
ENSG00000152778	0.666516	-0.0363843	macrophage_IFNg
ENSG00000152782	0.0824955	-0.0143661	macrophage_IFNg
ENSG00000180139	2.25905	-0.217827	macrophage_IFNg
ENSG00000184719	0.0254206	0.00416202	macrophage_IFNg
ENSG00000185745	0.0272475	-0.00749517	macrophage_IFNg
ENSG00000204010	0.0628458	0.0219664	macrophage_IFNg
ENSG00000232110	0.260899	-0.0836334	macrophage_IFNg
ENSG00000280560	0.0443272	-0.0155816	macrophage_IFNg
ENSG00000026103	0.12917	-0.0164295	macrophage_Listeria
ENSG00000107796	8.5842	-0.575138	macrophage_Listeria
ENSG00000107798	0.333863	-0.0441395	macrophage_Listeria
ENSG00000119917	1.55869	0.300233	macrophage_Listeria
ENSG00000119922	1.4488	0.31704	macrophage_Listeria
ENSG00000138134	0.358047	0.0691696	macrophage_Listeria
ENSG00000138135	0.74687	-0.138958	macrophage_Listeria
ENSG00000138182	0.154036	0.028195	macrophage_Listeria
ENSG00000152766	0.771682	-0.147305	macrophage_Listeria
ENSG00000152778	1.25278	0.158853	macrophage_Listeria
ENSG00000184719	1.23773	-0.104756	macrophage_Listeria
ENSG00000185745	1.37154	0.302727	macrophage_Listeria
ENSG00000204020	0.479509	-0.106419	macrophage_Listeria
ENSG00000280560	0.513327	-0.107181	macrophage_Listeria
ENSG00000026103	2.20819	-0.138299	macrophage_naive
ENSG00000107796	0.447337	-0.0953956	macrophage_naive
ENSG00000107798	0.422981	0.0750355	macrophage_naive
ENSG00000119917	0.346429	0.122447	macrophage_naive
ENSG00000119922	0.495832	0.173296	macrophage_naive
ENSG00000138134	0.183923	0.0238852	macrophage_naive
ENSG00000138135	0.413649	0.178223	macrophage_naive
ENSG00000138182	1.67162	-0.107329	macrophage_naive
ENSG00000152766	0.28477	-0.0780818	macrophage_naive
ENSG00000152778	1.05809	0.151488	macrophage_naive
ENSG00000152782	0.241094	0.0254625	macrophage_naive
ENSG00000184719	0.138377	-0.0179958	macrophage_naive
ENSG00000185745	0.591392	0.212064	macrophage_naive
ENSG00000204020	0.581434	-0.0857683	macrophage_naive
ENSG00000232229	0.203941	0.166278	macrophage_naive
ENSG00000240996	0.805486	-0.127235	macrophage_naive
ENSG00000280560	0.173603	0.051909	macrophage_naive
ENSG00000026103	1.50062	-0.129367	macrophage_Salmonella
ENSG00000107796	0.189934	-0.0489982	macrophage_Salmonella
ENSG00000107798	0.827566	0.112799	macrophage_Salmonella
ENSG00000119917	0.467517	0.0583276	macrophage_Salmonella
ENSG00000119922	0.702712	0.0927074	macrophage_Salmonella
ENSG00000138134	0.321072	0.0777866	macrophage_Salmonella
ENSG00000138135	0.15658	-0.0846058	macrophage_Salmonella
ENSG00000138182	0.987475	-0.100097	macrophage_Salmonella
ENSG00000152766	0.585485	0.164204	macrophage_Salmonella
ENSG00000152778	0.170601	0.0159612	macrophage_Salmonella
ENSG00000152782	0.271602	0.0583676	macrophage_Salmonella
ENSG00000184719	0.102012	-0.0268376	macrophage_Salmonella
ENSG00000185745	0.583391	0.10842	macrophage_Salmonella
ENSG00000204010	0.57429	0.136222	macrophage_Salmonella
ENSG00000204020	1.48371	-0.246248	macrophage_Salmonella
ENSG00000232110	0.342633	0.142345	macrophage_Salmonella
ENSG00000280560	0.0978578	0.0404967	macrophage_Salmonella
ENSG00000026103	0.939767	-0.0809746	Minor_Salivary_Gland
ENSG00000107796	0.678238	-0.121243	Minor_Salivary_Gland
ENSG00000107798	0.755723	0.0756404	Minor_Salivary_Gland
ENSG00000119917	0.390244	0.0625586	Minor_Salivary_Gland
ENSG00000119922	0.444644	0.0690008	Minor_Salivary_Gland
ENSG00000138134	0.0749996	0.0146183	Minor_Salivary_Gland
ENSG00000138135	0.423488	-0.0654095	Minor_Salivary_Gland
ENSG00000138182	0.0548733	0.00845125	Minor_Salivary_Gland
ENSG00000152766	0.0284417	0.00547018	Minor_Salivary_Gland
ENSG00000152778	0.0646842	-0.0146731	Minor_Salivary_Gland
ENSG00000152779	0.219062	-0.049561	Minor_Salivary_Gland
ENSG00000152782	0.264812	-0.0342895	Minor_Salivary_Gland
ENSG00000173239	0.338277	0.0602851	Minor_Salivary_Gland
ENSG00000180139	0.702393	0.0988669	Minor_Salivary_Gland
ENSG00000182333	0.988569	-0.201464	Minor_Salivary_Gland
ENSG00000184719	0.189176	-0.0348615	Minor_Salivary_Gland
ENSG00000185745	0.107308	0.0230059	Minor_Salivary_Gland
ENSG00000204020	0.0613912	-0.013977	Minor_Salivary_Gland
ENSG00000204021	0.0289284	0.00479749	Minor_Salivary_Gland
ENSG00000204022	0.628831	-0.122889	Minor_Salivary_Gland
ENSG00000232110	0.171259	-0.0367193	Minor_Salivary_Gland
ENSG00000232229	0.252517	-0.0457495	Minor_Salivary_Gland
ENSG00000235100	0.14944	-0.0376417	Minor_Salivary_Gland
ENSG00000240996	0.248618	-0.0615282	Minor_Salivary_Gland
ENSG00000261438	0.0265498	0.00695045	Minor_Salivary_Gland
ENSG00000280560	0.255741	-0.0591346	Minor_Salivary_Gland
ENSG00000026103	37.468	-0.403809	monocyte
ENSG00000107796	65.5365	-1.30217	monocyte
ENSG00000107798	0.26184	-0.0385703	monocyte
ENSG00000119917	0.122403	0.0263135	monocyte
ENSG00000119922	0.178652	0.0350862	monocyte
ENSG00000138134	0.378757	0.022792	monocyte
ENSG00000138135	0.26567	0.0728154	monocyte
ENSG00000138182	0.159976	0.00868648	monocyte
ENSG00000152766	0.465889	0.0901122	monocyte
ENSG00000152778	0.888627	0.0747872	monocyte
ENSG00000152782	0.395709	-0.0271396	monocyte
ENSG00000180139	1.16948	-0.0512965	monocyte
ENSG00000184719	0.248615	-0.0142702	monocyte
ENSG00000185745	0.182291	0.0479223	monocyte
ENSG00000204020	0.238204	0.028545	monocyte
ENSG00000232229	0.120916	0.0128394	monocyte
ENSG00000280560	0.290507	0.0563191	monocyte
ENSG00000286116	8.29421	-0.470501	monocyte
ENSG00000026103	21.3576	-0.429846	monocyte_CD16_naive
ENSG00000107796	17.4692	-0.962146	monocyte_CD16_naive
ENSG00000107798	0.372761	-0.0549309	monocyte_CD16_naive
ENSG00000119917	0.0235106	-0.00493732	monocyte_CD16_naive
ENSG00000119922	0.339004	-0.0349952	monocyte_CD16_naive
ENSG00000138134	0.0643406	0.0253232	monocyte_CD16_naive
ENSG00000138135	1.40315	-0.341866	monocyte_CD16_naive
ENSG00000138182	0.0083912	-0.000468929	monocyte_CD16_naive
ENSG00000152766	0.444026	-0.118148	monocyte_CD16_naive
ENSG00000152778	0.303165	0.0308705	monocyte_CD16_naive
ENSG00000152782	1.8401	0.183041	monocyte_CD16_naive
ENSG00000184719	0.072054	0.00635692	monocyte_CD16_naive
ENSG00000185745	0.108874	0.0235602	monocyte_CD16_naive
ENSG00000204020	0.0283503	0.00549088	monocyte_CD16_naive
ENSG00000232110	0.45372	-0.12843	monocyte_CD16_naive
ENSG00000240996	0.595947	-0.119113	monocyte_CD16_naive
ENSG00000280560	0.307805	-0.0462182	monocyte_CD16_naive
ENSG00000286116	8.85106	-0.624502	monocyte_CD16_naive
ENSG00000026103	11.4421	-0.213546	monocyte_IAV
ENSG00000107796	38.8771	-0.585359	monocyte_IAV
ENSG00000107798	0.111118	0.00897036	monocyte_IAV
ENSG00000119917	0.101345	0.00474511	monocyte_IAV
ENSG00000119922	0.512115	-0.0284872	monocyte_IAV
ENSG00000138134	0.193562	-0.0240459	monocyte_IAV
ENSG00000138135	0.104998	-0.0240817	monocyte_IAV
ENSG00000138182	0.398433	-0.0411167	monocyte_IAV
ENSG00000152766	0.421183	-0.0306822	monocyte_IAV
ENSG00000152778	0.00986991	-0.000434286	monocyte_IAV
ENSG00000152779	0.0425814	-0.00435736	monocyte_IAV
ENSG00000173239	0.717686	-0.100517	monocyte_IAV
ENSG00000185745	0.0629698	-0.00280239	monocyte_IAV
ENSG00000204010	0.0810972	0.00642298	monocyte_IAV
ENSG00000204020	0.823365	-0.0857174	monocyte_IAV
ENSG00000204021	0.123905	-0.0245853	monocyte_IAV
ENSG00000232110	1.00338	-0.139919	monocyte_IAV
ENSG00000234452	0.280474	0.0244239	monocyte_IAV
ENSG00000286116	3.54301	-0.29884	monocyte_IAV
ENSG00000026103	17.2057	-0.330271	monocyte_LPS
ENSG00000107796	27.0057	-0.839836	monocyte_LPS
ENSG00000107798	0.381555	0.0618117	monocyte_LPS
ENSG00000119917	0.193288	0.0408207	monocyte_LPS
ENSG00000119922	0.112573	0.02309	monocyte_LPS
ENSG00000138135	0.299012	-0.0830846	monocyte_LPS
ENSG00000138182	0.684294	0.0549881	monocyte_LPS
ENSG00000152766	0.883213	-0.139434	monocyte_LPS
ENSG00000152778	0.211441	0.0322888	monocyte_LPS
ENSG00000185745	0.296415	0.0683946	monocyte_LPS
ENSG00000204010	0.282823	-0.0369142	monocyte_LPS
ENSG00000204020	0.9426	-0.109557	monocyte_LPS
ENSG00000286116	5.69629	-0.29031	monocyte_LPS
ENSG00000026103	6.82035	-0.175465	monocyte_naive
ENSG00000107796	28.7505	-0.614605	monocyte_naive
ENSG00000107798	0.298301	0.0688358	monocyte_naive
ENSG00000119917	0.0189714	0.0052962	monocyte_naive
ENSG00000119922	0.0209855	0.00621806	monocyte_naive
ENSG00000138134	0.726272	-0.0701896	monocyte_naive
ENSG00000138135	0.648045	-0.131549	monocyte_naive
ENSG00000138182	0.127118	0.00891903	monocyte_naive
ENSG00000152766	1.09263	-0.181265	monocyte_naive
ENSG00000152778	0.0333562	-0.0055463	monocyte_naive
ENSG00000152782	0.517904	0.0493396	monocyte_naive
ENSG00000184719	0.424556	-0.0315528	monocyte_naive
ENSG00000185745	0.0808288	0.0229411	monocyte_naive
ENSG00000204020	0.731576	-0.0864549	monocyte_naive
ENSG00000232229	1.12749	0.294355	monocyte_naive
ENSG00000280560	0.509832	0.111323	monocyte_naive
ENSG00000286116	1.96422	-0.144563	monocyte_naive
ENSG00000026103	12.5816	-0.265275	monocyte_Pam3CSK4
ENSG00000107796	22.3596	-0.700083	monocyte_Pam3CSK4
ENSG00000107798	0.727098	0.0966717	monocyte_Pam3CSK4
ENSG00000119917	0.0714439	0.0199186	monocyte_Pam3CSK4
ENSG00000119922	0.0698837	0.0158884	monocyte_Pam3CSK4
ENSG00000138135	0.512932	0.138407	monocyte_Pam3CSK4
ENSG00000138182	0.0606335	0.00642709	monocyte_Pam3CSK4
ENSG00000152766	0.272682	-0.0531618	monocyte_Pam3CSK4
ENSG00000152778	0.34874	0.0620379	monocyte_Pam3CSK4
ENSG00000185745	0.196654	0.0508852	monocyte_Pam3CSK4
ENSG00000204020	1.24994	-0.112617	monocyte_Pam3CSK4
ENSG00000026103	15.9979	-0.317262	monocyte_R848
ENSG00000107796	27.7194	-0.926659	monocyte_R848
ENSG00000107798	1.42894	0.0992474	monocyte_R848
ENSG00000119917	0.264943	0.0130871	monocyte_R848
ENSG00000119922	0.035797	0.00380278	monocyte_R848
ENSG00000138135	0.574005	0.127874	monocyte_R848
ENSG00000138182	0.646873	-0.0538894	monocyte_R848
ENSG00000152766	0.638966	-0.0814406	monocyte_R848
ENSG00000152778	0.0887172	0.00458127	monocyte_R848
ENSG00000152779	2.16121	0.219438	monocyte_R848
ENSG00000173239	1.7944	-0.227634	monocyte_R848
ENSG00000185745	0.217719	0.0188938	monocyte_R848
ENSG00000204010	0.0299508	-0.00598107	monocyte_R848
ENSG00000204020	0.201537	-0.0291572	monocyte_R848
ENSG00000286116	6.11526	-0.330229	monocyte_R848
ENSG00000026103	3.5706	-0.0861532	muscle_naive
ENSG00000107796	0.210151	0.0305973	muscle_naive
ENSG00000107798	0.528282	0.0152608	muscle_naive
ENSG00000119917	0.0951979	0.00809216	muscle_naive
ENSG00000119922	0.964238	0.0507863	muscle_naive
ENSG00000138134	1.07472	0.0441177	muscle_naive
ENSG00000138182	0.314611	0.0137278	muscle_naive
ENSG00000152778	0.153578	0.00678396	muscle_naive
ENSG00000152779	0.885239	0.0419525	muscle_naive
ENSG00000152782	0.107587	-0.00618811	muscle_naive
ENSG00000180139	0.367554	0.109546	muscle_naive
ENSG00000184719	0.413887	0.0134301	muscle_naive
ENSG00000185745	0.0643678	0.00456444	muscle_naive
ENSG00000026103	34.0533	-0.336793	Muscle_Skeletal
ENSG00000107796	0.986059	0.0362566	Muscle_Skeletal
ENSG00000107798	0.254967	-0.0171731	Muscle_Skeletal
ENSG00000119917	0.108982	-0.00924837	Muscle_Skeletal
ENSG00000119922	0.0128049	-0.00122144	Muscle_Skeletal
ENSG00000138134	0.565866	-0.0306582	Muscle_Skeletal
ENSG00000138135	0.0737003	-0.00638912	Muscle_Skeletal
ENSG00000138182	0.138458	0.0101514	Muscle_Skeletal
ENSG00000152778	0.310579	-0.0245636	Muscle_Skeletal
ENSG00000152779	1.79531	0.0905607	Muscle_Skeletal
ENSG00000152782	0.0890439	-0.00631209	Muscle_Skeletal
ENSG00000180139	0.0238964	0.00201272	Muscle_Skeletal
ENSG00000182333	0.0511583	0.00660412	Muscle_Skeletal
ENSG00000184719	0.460684	-0.0288873	Muscle_Skeletal
ENSG00000185745	0.576584	-0.0257413	Muscle_Skeletal
ENSG00000204022	0.662744	0.0434738	Muscle_Skeletal
ENSG00000232229	0.555105	0.0502435	Muscle_Skeletal
ENSG00000235100	0.106282	0.0112537	Muscle_Skeletal
ENSG00000261438	3.21726	-0.150778	Muscle_Skeletal
ENSG00000026103	32.9126	-0.387652	Nerve_Tibial
ENSG00000107796	0.643649	-0.0297452	Nerve_Tibial
ENSG00000107798	0.484392	-0.0207076	Nerve_Tibial
ENSG00000119917	0.468576	0.0227438	Nerve_Tibial
ENSG00000119922	0.698365	0.0261391	Nerve_Tibial
ENSG00000138134	0.65615	0.0403109	Nerve_Tibial
ENSG00000138135	0.0913643	0.0078862	Nerve_Tibial
ENSG00000138182	0.272739	-0.0188103	Nerve_Tibial
ENSG00000152766	0.244266	0.0270552	Nerve_Tibial
ENSG00000152778	0.314109	-0.0253664	Nerve_Tibial
ENSG00000152779	0.502958	-0.024711	Nerve_Tibial
ENSG00000152782	0.424764	0.0262465	Nerve_Tibial
ENSG00000180139	0.356978	-0.0220833	Nerve_Tibial
ENSG00000182333	0.31296	-0.0382498	Nerve_Tibial
ENSG00000184719	0.191184	-0.0146588	Nerve_Tibial
ENSG00000185745	0.725417	0.0350797	Nerve_Tibial
ENSG00000204010	0.0958527	-0.0140069	Nerve_Tibial
ENSG00000204022	0.102975	0.0145566	Nerve_Tibial
ENSG00000232110	0.291904	0.0358402	Nerve_Tibial
ENSG00000232229	0.0317011	0.00410628	Nerve_Tibial
ENSG00000235100	0.00663344	0.000967155	Nerve_Tibial
ENSG00000240996	0.0950293	-0.0113087	Nerve_Tibial
ENSG00000261438	3.11964	-0.160628	Nerve_Tibial
ENSG00000280560	0.145408	-0.016998	Nerve_Tibial
ENSG00000026103	14.6064	-0.161977	neutrophil
ENSG00000107796	33.0815	-0.573646	neutrophil
ENSG00000107798	1.26004	0.0776763	neutrophil
ENSG00000119917	0.158165	0.0134485	neutrophil
ENSG00000119922	0.380981	0.0213356	neutrophil
ENSG00000138134	0.0860151	0.0054057	neutrophil
ENSG00000138182	0.842849	-0.0368793	neutrophil
ENSG00000152766	0.0555183	0.00800445	neutrophil
ENSG00000152778	0.744952	0.0554667	neutrophil
ENSG00000180139	0.626924	-0.0567461	neutrophil
ENSG00000185745	0.273301	0.0438938	neutrophil
ENSG00000204020	1.13054	0.131639	neutrophil
ENSG00000286116	2.36736	-0.0957018	neutrophil
ENSG00000026103	10.208	-0.287855	NK-cell_naive
ENSG00000107796	9.62129	-0.382513	NK-cell_naive
ENSG00000107798	0.0396415	-0.00219005	NK-cell_naive
ENSG00000119917	0.0276143	-0.00648497	NK-cell_naive
ENSG00000119922	0.0926053	-0.011391	NK-cell_naive
ENSG00000138134	0.703271	0.036674	NK-cell_naive
ENSG00000138182	0.650596	0.0296117	NK-cell_naive
ENSG00000152778	0.138455	-0.0141823	NK-cell_naive
ENSG00000152782	0.860644	0.0958445	NK-cell_naive
ENSG00000180139	0.318109	-0.0484376	NK-cell_naive
ENSG00000184719	0.0464897	-0.00695904	NK-cell_naive
ENSG00000185745	0.0681965	0.0155964	NK-cell_naive
ENSG00000204020	1.10213	-0.314259	NK-cell_naive
ENSG00000232110	0.0353949	0.0163214	NK-cell_naive
ENSG00000240996	0.341994	-0.130815	NK-cell_naive
ENSG00000286116	0.415513	0.100692	NK-cell_naive
ENSG00000026103	0.0505451	0.0100289	Ovary
ENSG00000107796	0.54135	-0.0450007	Ovary
ENSG00000107798	0.509637	0.0516034	Ovary
ENSG00000119917	0.381972	0.0501635	Ovary
ENSG00000119922	0.514842	0.0577112	Ovary
ENSG00000138134	0.625151	0.0717999	Ovary
ENSG00000138135	0.529572	-0.0812923	Ovary
ENSG00000138182	0.213094	-0.0275454	Ovary
ENSG00000152766	0.628528	-0.114431	Ovary
ENSG00000152778	0.537776	0.0667256	Ovary
ENSG00000152779	0.3843	0.0612961	Ovary
ENSG00000152782	0.373551	0.0551175	Ovary
ENSG00000180139	2.33088	-0.15211	Ovary
ENSG00000182333	0.594217	-0.130803	Ovary
ENSG00000184719	0.316333	0.0529769	Ovary
ENSG00000185745	0.514533	0.0706934	Ovary
ENSG00000204022	0.691692	0.135039	Ovary
ENSG00000232110	1.03178	-0.17477	Ovary
ENSG00000232229	0.604212	0.0973704	Ovary
ENSG00000235100	0.546269	-0.0944978	Ovary
ENSG00000240996	0.0882763	0.0176938	Ovary
ENSG00000261438	1.30476	0.163814	Ovary
ENSG00000275693	2.10833	0.271242	Ovary
ENSG00000026103	2.48244	-0.16286	Pancreas
ENSG00000107796	0.17488	-0.0237724	Pancreas
ENSG00000107798	0.473526	-0.0316782	Pancreas
ENSG00000119917	0.24203	-0.02734	Pancreas
ENSG00000119922	1.35554	0.0994546	Pancreas
ENSG00000138134	0.840842	0.09565	Pancreas
ENSG00000138135	0.122407	0.0145799	Pancreas
ENSG00000138182	0.232957	-0.0296367	Pancreas
ENSG00000152766	0.0915289	-0.0108041	Pancreas
ENSG00000152778	0.993021	0.105932	Pancreas
ENSG00000152779	0.626621	-0.063205	Pancreas
ENSG00000152782	0.0961051	0.016002	Pancreas
ENSG00000173239	0.101034	-0.0138833	Pancreas
ENSG00000180139	0.0759907	0.0132285	Pancreas
ENSG00000182333	0.555014	0.0878515	Pancreas
ENSG00000184719	0.427602	0.0465353	Pancreas
ENSG00000185745	0.465734	0.0529581	Pancreas
ENSG00000204022	0.742833	0.0972806	Pancreas
ENSG00000232229	0.192769	-0.0341278	Pancreas
ENSG00000261438	0.20111	0.0348914	Pancreas
ENSG00000026103	0.671394	-0.0850806	pancreatic_islet
ENSG00000107796	0.122749	0.0416694	pancreatic_islet
ENSG00000107798	0.245018	0.0294986	pancreatic_islet
ENSG00000119917	0.0674882	-0.0280491	pancreatic_islet
ENSG00000119922	0.0523938	0.0192894	pancreatic_islet
ENSG00000138134	0.59345	0.0666926	pancreatic_islet
ENSG00000138135	0.167823	0.0583182	pancreatic_islet
ENSG00000138182	1.08285	-0.160427	pancreatic_islet
ENSG00000152766	0.476807	-0.125989	pancreatic_islet
ENSG00000152778	0.462483	0.080117	pancreatic_islet
ENSG00000152779	1.39828	0.198102	pancreatic_islet
ENSG00000152782	0.615401	-0.0858323	pancreatic_islet
ENSG00000180139	0.223552	0.084013	pancreatic_islet
ENSG00000184719	0.182572	0.0205543	pancreatic_islet
ENSG00000185745	0.229717	0.0854374	pancreatic_islet
ENSG00000204010	0.300018	0.108163	pancreatic_islet
ENSG00000232110	0.560244	-0.12673	pancreatic_islet
ENSG00000232229	0.287039	0.0745623	pancreatic_islet
ENSG00000234452	0.345652	-0.128665	pancreatic_islet
ENSG00000235100	0.188127	-0.0504636	pancreatic_islet
ENSG00000240996	0.129636	0.035728	pancreatic_islet
ENSG00000286116	0.131093	-0.0367443	pancreatic_islet
ENSG00000026103	0.772149	0.0623172	Pituitary
ENSG00000107796	0.950332	-0.0885011	Pituitary
ENSG00000107798	2.15162	0.128056	Pituitary
ENSG00000119917	0.0608983	0.0102671	Pituitary
ENSG00000119922	0.806903	0.0727485	Pituitary
ENSG00000138134	0.0351273	0.00376668	Pituitary
ENSG00000138135	0.159519	0.0215549	Pituitary
ENSG00000138182	0.30107	0.0408307	Pituitary
ENSG00000152766	0.237347	0.0438642	Pituitary
ENSG00000152778	0.747404	-0.074934	Pituitary
ENSG00000152779	0.187168	-0.0219472	Pituitary
ENSG00000152782	0.0841134	0.0117559	Pituitary
ENSG00000180139	0.476434	-0.0653329	Pituitary
ENSG00000182333	0.155924	-0.0340945	Pituitary
ENSG00000184719	0.787149	-0.0774118	Pituitary
ENSG00000185745	0.275617	-0.0402943	Pituitary
ENSG00000204010	0.296077	-0.0573523	Pituitary
ENSG00000204022	0.593165	-0.103874	Pituitary
ENSG00000232110	0.502368	-0.071455	Pituitary
ENSG00000232229	0.481695	-0.067099	Pituitary
ENSG00000235100	0.237129	0.0369207	Pituitary
ENSG00000240996	0.418362	-0.0545394	Pituitary
ENSG00000261438	2.50772	0.206414	Pituitary
ENSG00000280560	0.0363335	0.00932812	Pituitary
ENSG00000026103	0.517907	-0.0462657	Prostate
ENSG00000107796	0.440479	-0.0204393	Prostate
ENSG00000107798	0.0674654	-0.00696294	Prostate
ENSG00000119917	1.39029	-0.110391	Prostate
ENSG00000119922	1.09303	-0.0865116	Prostate
ENSG00000138134	0.636258	0.057536	Prostate
ENSG00000138135	0.322839	-0.0351194	Prostate
ENSG00000138182	0.503649	-0.0583038	Prostate
ENSG00000152766	0.00451793	0.000772713	Prostate
ENSG00000152778	0.0362278	-0.0059373	Prostate
ENSG00000152779	0.107875	0.0153696	Prostate
ENSG00000152782	0.0269405	-0.00494104	Prostate
ENSG00000173239	0.0427381	-0.00764577	Prostate
ENSG00000180139	0.101006	-0.0103749	Prostate
ENSG00000182333	0.195392	-0.0453909	Prostate
ENSG00000184719	0.0121385	0.00183944	Prostate
ENSG00000185745	0.298334	-0.0293989	Prostate
ENSG00000204022	0.604211	0.095883	Prostate
ENSG00000232110	1.27769	0.17123	Prostate
ENSG00000232229	0.27698	-0.0487376	Prostate
ENSG00000235100	0.978807	-0.124264	Prostate
ENSG00000240996	1.31313	0.153434	Prostate
ENSG00000261438	0.0284046	0.00452514	Prostate
ENSG00000280560	0.0729938	-0.01641	Prostate
ENSG00000026103	0.0978469	-0.0336176	sensory_neuron
ENSG00000107796	0.362652	0.136279	sensory_neuron
ENSG00000107798	0.205276	-0.0375128	sensory_neuron
ENSG00000119917	1.41617	0.271993	sensory_neuron
ENSG00000119922	0.0545944	0.0201074	sensory_neuron
ENSG00000138134	0.0395892	0.00768452	sensory_neuron
ENSG00000138135	0.549839	0.23934	sensory_neuron
ENSG00000138182	0.00436831	0.000810125	sensory_neuron
ENSG00000152766	0.448986	0.190836	sensory_neuron
ENSG00000152778	0.027228	-0.00360193	sensory_neuron
ENSG00000152779	0.50024	0.19773	sensory_neuron
ENSG00000152782	0.13706	-0.0229287	sensory_neuron
ENSG00000173239	0.244714	0.133797	sensory_neuron
ENSG00000180139	0.414895	0.101322	sensory_neuron
ENSG00000184719	0.2122	0.0382619	sensory_neuron
ENSG00000185745	0.0283476	0.0168852	sensory_neuron
ENSG00000232110	0.331014	0.129438	sensory_neuron
ENSG00000232229	0.514408	0.398009	sensory_neuron
ENSG00000232936	0.779338	0.198417	sensory_neuron
ENSG00000235100	1.32935	-0.227338	sensory_neuron
ENSG00000240996	0.478208	-0.133905	sensory_neuron
ENSG00000026103	10.6103	-0.211816	skin
ENSG00000107796	0.090314	0.00732961	skin
ENSG00000107798	0.227901	0.00952714	skin
ENSG00000119917	0.704244	-0.054867	skin
ENSG00000119922	0.499615	-0.0406956	skin
ENSG00000138134	0.676711	0.0392631	skin
ENSG00000138135	0.228043	0.0351479	skin
ENSG00000138182	0.213305	-0.0233226	skin
ENSG00000152766	1.14177	0.0667789	skin
ENSG00000152778	0.501342	-0.0285166	skin
ENSG00000152779	0.291662	0.0335753	skin
ENSG00000152782	0.908185	0.0633244	skin
ENSG00000173239	0.241778	0.0312131	skin
ENSG00000180139	0.260617	-0.0444719	skin
ENSG00000184719	0.225269	0.0149149	skin
ENSG00000185745	0.342581	-0.0320977	skin
ENSG00000204020	0.011553	-0.00263282	skin
ENSG00000204021	0.456885	0.0544806	skin
ENSG00000232110	0.295734	0.019049	skin
ENSG00000232229	0.0764472	-0.0101617	skin
ENSG00000232936	0.67916	0.0489678	skin
ENSG00000235100	0.0927784	0.00986867	skin
ENSG00000240996	0.594686	-0.0561408	skin
ENSG00000280560	1.05432	0.0684622	skin
ENSG00000026103	25.1521	-0.390673	Skin_Not_Sun_Exposed_Suprapubic
ENSG00000107796	0.863327	-0.0321532	Skin_Not_Sun_Exposed_Suprapubic
ENSG00000107798	0.663708	0.03503	Skin_Not_Sun_Exposed_Suprapubic
ENSG00000119917	0.452513	-0.0329578	Skin_Not_Sun_Exposed_Suprapubic
ENSG00000119922	0.0658724	-0.00575225	Skin_Not_Sun_Exposed_Suprapubic
ENSG00000138134	0.537941	0.0279736	Skin_Not_Sun_Exposed_Suprapubic
ENSG00000138135	0.813145	-0.0545542	Skin_Not_Sun_Exposed_Suprapubic
ENSG00000138182	0.816252	0.0401975	Skin_Not_Sun_Exposed_Suprapubic
ENSG00000152766	0.504651	-0.0326372	Skin_Not_Sun_Exposed_Suprapubic
ENSG00000152778	0.5071	-0.0370183	Skin_Not_Sun_Exposed_Suprapubic
ENSG00000152779	0.63547	0.0424563	Skin_Not_Sun_Exposed_Suprapubic
ENSG00000152782	1.12437	0.0389226	Skin_Not_Sun_Exposed_Suprapubic
ENSG00000173239	0.27033	-0.014173	Skin_Not_Sun_Exposed_Suprapubic
ENSG00000180139	0.460658	-0.0246434	Skin_Not_Sun_Exposed_Suprapubic
ENSG00000182333	0.106239	-0.0165526	Skin_Not_Sun_Exposed_Suprapubic
ENSG00000184719	0.688056	0.0408734	Skin_Not_Sun_Exposed_Suprapubic
ENSG00000185745	0.331743	0.0251904	Skin_Not_Sun_Exposed_Suprapubic
ENSG00000204020	0.623407	0.0316576	Skin_Not_Sun_Exposed_Suprapubic
ENSG00000204021	0.567854	0.0316786	Skin_Not_Sun_Exposed_Suprapubic
ENSG00000204022	0.575543	-0.0692344	Skin_Not_Sun_Exposed_Suprapubic
ENSG00000226358	0.0530062	0.00463134	Skin_Not_Sun_Exposed_Suprapubic
ENSG00000232229	0.0247971	-0.00308476	Skin_Not_Sun_Exposed_Suprapubic
ENSG00000235100	0.254508	-0.0326131	Skin_Not_Sun_Exposed_Suprapubic
ENSG00000235150	0.334141	0.0349388	Skin_Not_Sun_Exposed_Suprapubic
ENSG00000261438	5.26553	-0.214861	Skin_Not_Sun_Exposed_Suprapubic
ENSG00000026103	18.1861	-0.248247	Skin_Sun_Exposed_Lower_leg
ENSG00000107796	0.0458193	-0.00215708	Skin_Sun_Exposed_Lower_leg
ENSG00000107798	0.308762	-0.0175456	Skin_Sun_Exposed_Lower_leg
ENSG00000119917	0.307766	0.0212012	Skin_Sun_Exposed_Lower_leg
ENSG00000119922	1.3195	0.0610372	Skin_Sun_Exposed_Lower_leg
ENSG00000138134	0.283908	-0.0180375	Skin_Sun_Exposed_Lower_leg
ENSG00000138135	0.621577	0.0372778	Skin_Sun_Exposed_Lower_leg
ENSG00000138182	0.12469	-0.00666327	Skin_Sun_Exposed_Lower_leg
ENSG00000152766	0.355187	0.0214467	Skin_Sun_Exposed_Lower_leg
ENSG00000152778	0.923167	-0.0521241	Skin_Sun_Exposed_Lower_leg
ENSG00000152779	0.044219	-0.00376608	Skin_Sun_Exposed_Lower_leg
ENSG00000152782	0.00577922	0.000289872	Skin_Sun_Exposed_Lower_leg
ENSG00000173239	0.456615	-0.0165529	Skin_Sun_Exposed_Lower_leg
ENSG00000180139	0.680767	-0.0279026	Skin_Sun_Exposed_Lower_leg
ENSG00000182333	0.113185	-0.0155477	Skin_Sun_Exposed_Lower_leg
ENSG00000184719	0.288194	-0.0229737	Skin_Sun_Exposed_Lower_leg
ENSG00000185745	0.170867	0.0121636	Skin_Sun_Exposed_Lower_leg
ENSG00000204020	0.13178	-0.00874978	Skin_Sun_Exposed_Lower_leg
ENSG00000204021	0.509313	-0.0249422	Skin_Sun_Exposed_Lower_leg
ENSG00000204022	0.0757543	0.0111454	Skin_Sun_Exposed_Lower_leg
ENSG00000226358	0.587886	0.0349894	Skin_Sun_Exposed_Lower_leg
ENSG00000232229	0.134783	-0.0141219	Skin_Sun_Exposed_Lower_leg
ENSG00000235100	0.257913	-0.0296972	Skin_Sun_Exposed_Lower_leg
ENSG00000240996	0.126984	-0.0155836	Skin_Sun_Exposed_Lower_leg
ENSG00000261438	3.35234	-0.149671	Skin_Sun_Exposed_Lower_leg
ENSG00000026103	4.35877	-0.301271	Small_Intestine_Terminal_Ileum
ENSG00000107796	0.0102486	-0.00117857	Small_Intestine_Terminal_Ileum
ENSG00000107798	0.0396743	-0.004278	Small_Intestine_Terminal_Ileum
ENSG00000119917	0.169408	-0.0272273	Small_Intestine_Terminal_Ileum
ENSG00000119922	0.657791	-0.084408	Small_Intestine_Terminal_Ileum
ENSG00000138134	0.481726	0.0393257	Small_Intestine_Terminal_Ileum
ENSG00000138135	0.298654	0.0478536	Small_Intestine_Terminal_Ileum
ENSG00000138182	0.553576	-0.0421027	Small_Intestine_Terminal_Ileum
ENSG00000152766	0.116925	0.0127525	Small_Intestine_Terminal_Ileum
ENSG00000152778	0.360034	0.0653693	Small_Intestine_Terminal_Ileum
ENSG00000152779	0.387511	0.0530547	Small_Intestine_Terminal_Ileum
ENSG00000152782	0.114987	0.0105508	Small_Intestine_Terminal_Ileum
ENSG00000173239	0.0459143	0.00864364	Small_Intestine_Terminal_Ileum
ENSG00000180139	1.09759	-0.12291	Small_Intestine_Terminal_Ileum
ENSG00000182333	0.0694738	0.0233392	Small_Intestine_Terminal_Ileum
ENSG00000184719	0.17493	-0.0238221	Small_Intestine_Terminal_Ileum
ENSG00000185745	1.43933	0.149214	Small_Intestine_Terminal_Ileum
ENSG00000204022	0.0595209	0.0151001	Small_Intestine_Terminal_Ileum
ENSG00000232110	0.0220086	0.00512819	Small_Intestine_Terminal_Ileum
ENSG00000232229	0.0971859	-0.0219939	Small_Intestine_Terminal_Ileum
ENSG00000235100	0.175814	-0.0442295	Small_Intestine_Terminal_Ileum
ENSG00000240996	1.45657	-0.198312	Small_Intestine_Terminal_Ileum
ENSG00000261438	1.75469	-0.221406	Small_Intestine_Terminal_Ileum
ENSG00000026103	4.2004	-0.22231	Spleen
ENSG00000107796	0.154318	-0.0182031	Spleen
ENSG00000107798	0.199295	-0.0200246	Spleen
ENSG00000119917	0.109783	0.0169256	Spleen
ENSG00000119922	0.251202	0.0408163	Spleen
ENSG00000138134	0.337271	0.0325916	Spleen
ENSG00000138135	0.128996	0.0211434	Spleen
ENSG00000138182	0.991805	-0.053819	Spleen
ENSG00000152766	0.659659	0.0809473	Spleen
ENSG00000152778	0.0100548	0.00221744	Spleen
ENSG00000152779	0.387693	0.0688027	Spleen
ENSG00000152782	0.854804	0.0975522	Spleen
ENSG00000173239	0.111495	0.0208682	Spleen
ENSG00000180139	0.386517	-0.062259	Spleen
ENSG00000182333	0.100482	-0.0251928	Spleen
ENSG00000184719	0.00739435	0.00135756	Spleen
ENSG00000185745	1.01059	0.106251	Spleen
ENSG00000204010	0.521122	-0.0709216	Spleen
ENSG00000204020	0.151453	-0.024374	Spleen
ENSG00000204022	0.282046	-0.0591499	Spleen
ENSG00000232229	0.0634068	0.013146	Spleen
ENSG00000235100	0.220878	-0.046944	Spleen
ENSG00000235150	0.0393342	0.00778099	Spleen
ENSG00000240996	0.0978839	-0.0202504	Spleen
ENSG00000261438	0.47702	0.0805942	Spleen
ENSG00000280560	0.203882	-0.0360667	Spleen
ENSG00000026103	10.0389	-0.233335	Stomach
ENSG00000107796	0.357812	-0.0158092	Stomach
ENSG00000107798	0.589041	0.0411502	Stomach
ENSG00000119917	0.882023	0.0663515	Stomach
ENSG00000119922	0.343617	0.0263147	Stomach
ENSG00000138134	0.54825	-0.0366932	Stomach
ENSG00000138135	1.12948	-0.0851047	Stomach
ENSG00000138182	0.00917694	0.000981708	Stomach
ENSG00000152766	0.0835961	0.00734256	Stomach
ENSG00000152778	0.276315	0.0241612	Stomach
ENSG00000152779	0.219105	-0.0196808	Stomach
ENSG00000152782	0.173825	0.0156179	Stomach
ENSG00000173239	0.452673	-0.03227	Stomach
ENSG00000180139	0.133713	-0.0104885	Stomach
ENSG00000182333	0.196587	0.0155124	Stomach
ENSG00000184719	0.547107	0.0497497	Stomach
ENSG00000185745	0.098461	-0.00921979	Stomach
ENSG00000204020	0.0803922	-0.0118867	Stomach
ENSG00000204021	2.53055	0.11694	Stomach
ENSG00000204022	0.127893	-0.0186588	Stomach
ENSG00000232229	1.52379	0.113659	Stomach
ENSG00000261438	0.624219	-0.0632162	Stomach
ENSG00000026103	23.7883	-0.425184	T-cell
ENSG00000107796	25.6507	-0.863034	T-cell
ENSG00000107798	0.426356	-0.00854185	T-cell
ENSG00000119917	1.00615	0.113261	T-cell
ENSG00000119922	1.5935	0.0649865	T-cell
ENSG00000138134	0.647333	-0.0184361	T-cell
ENSG00000138135	1.08805	0.128088	T-cell
ENSG00000138182	0.173336	-0.00560321	T-cell
ENSG00000152766	0.137967	-0.0656426	T-cell
ENSG00000152778	0.539677	0.0289563	T-cell
ENSG00000152782	0.277548	-0.0359951	T-cell
ENSG00000180139	0.000214594	-1.73554e-05	T-cell
ENSG00000184719	0.709801	0.0337985	T-cell
ENSG00000185745	0.961567	0.0678721	T-cell
ENSG00000204020	0.111643	0.0253449	T-cell
ENSG00000225836	0.541105	0.0334778	T-cell
ENSG00000232229	0.420787	0.0599906	T-cell
ENSG00000235100	0.31227	0.0508426	T-cell
ENSG00000240996	1.61156	-0.154936	T-cell
ENSG00000280560	0.174987	0.0161991	T-cell
ENSG00000286116	0.617171	-0.0815497	T-cell
ENSG00000026103	8.64495	-0.264341	Testis
ENSG00000107796	0.551337	0.031394	Testis
ENSG00000107798	0.199005	0.0137101	Testis
ENSG00000119917	0.24323	0.0215179	Testis
ENSG00000119922	0.033404	-0.00378091	Testis
ENSG00000138134	0.33808	0.0157603	Testis
ENSG00000138135	3.08657	0.17378	Testis
ENSG00000138182	0.187537	0.0113473	Testis
ENSG00000152766	0.0546486	0.0115222	Testis
ENSG00000152778	0.07594	0.00668804	Testis
ENSG00000152779	0.0405956	-0.00464275	Testis
ENSG00000152782	0.241155	-0.0193169	Testis
ENSG00000180139	0.0969068	-0.0115789	Testis
ENSG00000182333	1.18609	0.136874	Testis
ENSG00000184719	0.3882	0.0501375	Testis
ENSG00000185745	0.325387	-0.0280904	Testis
ENSG00000204022	0.152621	-0.0086837	Testis
ENSG00000225836	0.543226	0.0798852	Testis
ENSG00000226159	0.490427	0.0411238	Testis
ENSG00000226358	0.25862	-0.0407763	Testis
ENSG00000232229	1.15731	-0.0663279	Testis
ENSG00000232936	0.690525	0.0975517	Testis
ENSG00000234256	0.0375682	-0.00437338	Testis
ENSG00000234452	0.393501	-0.0258379	Testis
ENSG00000235100	0.347925	0.0564619	Testis
ENSG00000240996	0.470924	0.0637687	Testis
ENSG00000261438	1.93377	0.168655	Testis
ENSG00000275693	4.56383	0.303321	Testis
ENSG00000280560	0.0536372	0.00632437	Testis
ENSG00000283578	0.96652	0.0948594	Testis
ENSG00000026103	12.5116	-0.280446	Tfh_memory
ENSG00000107796	8.34857	-0.289562	Tfh_memory
ENSG00000107798	0.087243	0.00449342	Tfh_memory
ENSG00000119917	0.101371	0.0426918	Tfh_memory
ENSG00000119922	0.0549901	-0.010684	Tfh_memory
ENSG00000138134	0.472589	-0.021433	Tfh_memory
ENSG00000138135	0.840607	-0.335363	Tfh_memory
ENSG00000138182	0.507541	-0.031914	Tfh_memory
ENSG00000152778	0.0531907	-0.00828833	Tfh_memory
ENSG00000152782	0.833389	0.133383	Tfh_memory
ENSG00000180139	0.197811	-0.0223382	Tfh_memory
ENSG00000184719	0.118507	0.0188624	Tfh_memory
ENSG00000185745	0.0993653	-0.0298169	Tfh_memory
ENSG00000204020	1.82983	0.331618	Tfh_memory
ENSG00000232110	0.028591	-0.0114767	Tfh_memory
ENSG00000232229	0.429903	0.142856	Tfh_memory
ENSG00000240996	0.134157	-0.040325	Tfh_memory
ENSG00000286116	0.639295	0.112827	Tfh_memory
ENSG00000026103	10.9763	-0.236727	Th1_memory
ENSG00000107796	6.34434	-0.296463	Th1_memory
ENSG00000107798	0.0416373	-0.00237545	Th1_memory
ENSG00000119917	0.487784	-0.154537	Th1_memory
ENSG00000119922	1.10857	-0.261814	Th1_memory
ENSG00000138134	0.234746	0.0127708	Th1_memory
ENSG00000138135	1.19435	-0.360523	Th1_memory
ENSG00000138182	0.827663	0.0350255	Th1_memory
ENSG00000152778	0.0410579	-0.00567344	Th1_memory
ENSG00000152782	3.57807	0.303689	Th1_memory
ENSG00000180139	0.26925	0.0295173	Th1_memory
ENSG00000184719	0.0190862	0.0032621	Th1_memory
ENSG00000185745	0.26088	-0.0644913	Th1_memory
ENSG00000232110	0.0222129	0.00781015	Th1_memory
ENSG00000232229	0.866132	0.166393	Th1_memory
ENSG00000240996	0.0903236	-0.0204181	Th1_memory
ENSG00000286116	0.0255104	0.00688664	Th1_memory
ENSG00000026103	6.94035	-0.168705	Th1-17_memory
ENSG00000107796	7.10444	-0.299666	Th1-17_memory
ENSG00000107798	0.165021	0.00679882	Th1-17_memory
ENSG00000119917	0.270925	-0.0879304	Th1-17_memory
ENSG00000119922	0.724813	-0.129823	Th1-17_memory
ENSG00000138134	0.503853	0.0208191	Th1-17_memory
ENSG00000138135	0.0453326	0.0174009	Th1-17_memory
ENSG00000138182	0.573108	0.0252225	Th1-17_memory
ENSG00000152778	0.774585	-0.0589618	Th1-17_memory
ENSG00000152782	2.08298	0.27302	Th1-17_memory
ENSG00000180139	0.218253	0.0263353	Th1-17_memory
ENSG00000184719	0.123921	0.0211705	Th1-17_memory
ENSG00000185745	0.851903	-0.119402	Th1-17_memory
ENSG00000232110	0.210229	0.0461268	Th1-17_memory
ENSG00000232229	1.23368	0.219255	Th1-17_memory
ENSG00000240996	0.233505	-0.0540549	Th1-17_memory
ENSG00000286116	0.834797	0.0936389	Th1-17_memory
ENSG00000026103	13.0961	-0.25555	Th17_memory
ENSG00000107796	5.9577	-0.238239	Th17_memory
ENSG00000107798	0.40411	0.014951	Th17_memory
ENSG00000119917	0.196408	-0.064071	Th17_memory
ENSG00000119922	0.256331	-0.0562539	Th17_memory
ENSG00000138134	0.662365	-0.0324681	Th17_memory
ENSG00000138135	0.563629	-0.190208	Th17_memory
ENSG00000138182	0.658269	0.0290963	Th17_memory
ENSG00000152778	0.310956	-0.0363681	Th17_memory
ENSG00000152782	0.556413	0.0636787	Th17_memory
ENSG00000180139	0.835305	-0.0722489	Th17_memory
ENSG00000184719	0.719754	-0.0776135	Th17_memory
ENSG00000185745	0.0968194	0.0247084	Th17_memory
ENSG00000232110	0.0847997	-0.0211058	Th17_memory
ENSG00000232229	2.01587	0.308659	Th17_memory
ENSG00000240996	1.17415	0.181944	Th17_memory
ENSG00000286116	1.24302	0.112094	Th17_memory
ENSG00000026103	14.282	-0.315685	Th2_memory
ENSG00000107796	7.74217	-0.266288	Th2_memory
ENSG00000107798	0.119002	0.00612363	Th2_memory
ENSG00000119917	0.942688	-0.20273	Th2_memory
ENSG00000119922	0.769827	-0.143541	Th2_memory
ENSG00000138134	0.10247	-0.00698427	Th2_memory
ENSG00000138135	0.644252	-0.251155	Th2_memory
ENSG00000138182	0.147975	-0.00981737	Th2_memory
ENSG00000152778	0.909693	-0.077269	Th2_memory
ENSG00000152782	0.697658	0.084854	Th2_memory
ENSG00000180139	0.973597	-0.0752696	Th2_memory
ENSG00000184719	0.647661	0.0929048	Th2_memory
ENSG00000185745	0.0737847	-0.0230059	Th2_memory
ENSG00000232110	0.0747405	-0.0271326	Th2_memory
ENSG00000232229	1.42143	0.299784	Th2_memory
ENSG00000240996	0.135359	0.0378412	Th2_memory
ENSG00000286116	0.0703017	-0.013105	Th2_memory
ENSG00000026103	0.371095	-0.0220949	Thyroid
ENSG00000107796	0.177929	0.0123054	Thyroid
ENSG00000107798	1.0168	-0.0479735	Thyroid
ENSG00000119917	0.232235	0.0204565	Thyroid
ENSG00000119922	0.302416	0.0220106	Thyroid
ENSG00000138134	0.527027	0.0246547	Thyroid
ENSG00000138135	0.0438777	0.00441572	Thyroid
ENSG00000138182	0.666801	0.0414841	Thyroid
ENSG00000152766	0.146823	0.0163329	Thyroid
ENSG00000152778	0.416497	-0.0357245	Thyroid
ENSG00000152779	0.851089	-0.0407074	Thyroid
ENSG00000152782	0.43181	0.0316873	Thyroid
ENSG00000180139	0.360716	-0.0229599	Thyroid
ENSG00000182333	0.115471	0.0175937	Thyroid
ENSG00000184719	0.874489	-0.0406081	Thyroid
ENSG00000185745	1.24416	0.0683291	Thyroid
ENSG00000204022	0.0501593	0.00659931	Thyroid
ENSG00000232229	0.145917	0.0153466	Thyroid
ENSG00000232936	0.246602	0.0301244	Thyroid
ENSG00000235100	0.870523	-0.0726272	Thyroid
ENSG00000240996	0.375885	0.0348046	Thyroid
ENSG00000261438	0.688418	0.0499861	Thyroid
ENSG00000026103	6.12269	-0.108823	Treg_memory
ENSG00000107796	15.204	-0.290936	Treg_memory
ENSG00000107798	0.247336	0.013115	Treg_memory
ENSG00000119917	0.0675683	0.0224889	Treg_memory
ENSG00000119922	0.233089	0.0424479	Treg_memory
ENSG00000138134	0.074022	0.00637868	Treg_memory
ENSG00000138135	0.0892758	0.0481452	Treg_memory
ENSG00000138182	0.340672	0.02069	Treg_memory
ENSG00000152778	0.313762	0.0395803	Treg_memory
ENSG00000152782	0.139318	-0.0456506	Treg_memory
ENSG00000180139	0.726698	-0.0616562	Treg_memory
ENSG00000184719	0.00739789	-0.00169421	Treg_memory
ENSG00000185745	1.23692	0.247915	Treg_memory
ENSG00000204020	0.789211	0.276696	Treg_memory
ENSG00000232110	0.0536789	0.0207916	Treg_memory
ENSG00000232229	0.704396	0.232804	Treg_memory
ENSG00000240996	1.41229	0.306651	Treg_memory
ENSG00000286116	0.971884	0.0807558	Treg_memory
ENSG00000026103	16.5358	-0.375639	Treg_naive
ENSG00000107796	3.45676	-0.166291	Treg_naive
ENSG00000107798	0.380466	0.013548	Treg_naive
ENSG00000119917	0.104296	0.0295108	Treg_naive
ENSG00000119922	0.121329	-0.0168832	Treg_naive
ENSG00000138134	1.01201	-0.0469278	Treg_naive
ENSG00000138135	0.0103611	0.00645885	Treg_naive
ENSG00000138182	0.269152	0.0154657	Treg_naive
ENSG00000152766	0.956461	0.210705	Treg_naive
ENSG00000152778	0.132514	0.0170072	Treg_naive
ENSG00000152782	0.056232	0.0210975	Treg_naive
ENSG00000180139	0.616587	0.0695981	Treg_naive
ENSG00000184719	0.0103464	0.00209093	Treg_naive
ENSG00000185745	0.104629	-0.0262847	Treg_naive
ENSG00000204020	0.140004	0.0367969	Treg_naive
ENSG00000204022	0.421341	-0.132988	Treg_naive
ENSG00000232110	0.0984333	-0.0428681	Treg_naive
ENSG00000232229	1.28486	0.315702	Treg_naive
ENSG00000235100	1.69553	0.323133	Treg_naive
ENSG00000240996	0.103961	0.0475266	Treg_naive
ENSG00000286116	0.981474	0.143421	Treg_naive
ENSG00000026103	0.995988	-0.150711	Uterus
ENSG00000107796	0.724861	0.067631	Uterus
ENSG00000107798	0.141186	0.0268413	Uterus
ENSG00000119917	1.23692	0.200152	Uterus
ENSG00000119922	0.798147	0.125785	Uterus
ENSG00000138134	0.445283	-0.0767036	Uterus
ENSG00000138135	0.297174	0.0728394	Uterus
ENSG00000138182	0.220582	0.0448697	Uterus
ENSG00000152766	0.237201	0.0840921	Uterus
ENSG00000152778	0.353267	0.0611394	Uterus
ENSG00000152779	0.137516	-0.0451148	Uterus
ENSG00000152782	0.276337	0.0584284	Uterus
ENSG00000180139	0.124094	0.0333395	Uterus
ENSG00000182333	0.280929	-0.091308	Uterus
ENSG00000184719	1.10065	-0.171305	Uterus
ENSG00000185745	0.822631	0.159578	Uterus
ENSG00000204022	0.256381	-0.060962	Uterus
ENSG00000232110	0.233932	0.0795961	Uterus
ENSG00000232229	0.0418147	0.013691	Uterus
ENSG00000235100	0.107697	-0.0298937	Uterus
ENSG00000240996	0.221578	0.052488	Uterus
ENSG00000261438	0.497904	-0.112673	Uterus
ENSG00000026103	2.39619	-0.206765	Vagina
ENSG00000107796	0.113515	0.0141413	Vagina
ENSG00000107798	0.205135	0.0348245	Vagina
ENSG00000119917	0.047393	-0.0121086	Vagina
ENSG00000119922	0.0910279	-0.0166769	Vagina
ENSG00000138134	0.292681	-0.0395179	Vagina
ENSG00000138135	0.455355	-0.0868902	Vagina
ENSG00000138182	0.549177	0.073097	Vagina
ENSG00000152766	0.359823	-0.0397203	Vagina
ENSG00000152778	0.110793	-0.0193543	Vagina
ENSG00000152779	0.225687	0.0451422	Vagina
ENSG00000152782	0.306741	0.0426767	Vagina
ENSG00000173239	1.64328	-0.136146	Vagina
ENSG00000180139	0.0464273	-0.00731666	Vagina
ENSG00000182333	1.68454	-0.286405	Vagina
ENSG00000184719	0.060649	-0.0161549	Vagina
ENSG00000185745	0.0495524	-0.0100916	Vagina
ENSG00000204020	0.378741	-0.0574234	Vagina
ENSG00000204021	0.625813	-0.0715375	Vagina
ENSG00000204022	0.243365	-0.0612299	Vagina
ENSG00000226358	0.371637	-0.0552936	Vagina
ENSG00000232229	0.595847	0.104215	Vagina
ENSG00000235100	1.23411	0.189937	Vagina
ENSG00000240996	0.487992	-0.103238	Vagina
ENSG00000261438	0.981707	-0.155923	Vagina
ENSG00000026103	9.66675	-0.106905	Whole_Blood
ENSG00000107796	54.4887	-0.484296	Whole_Blood
ENSG00000107798	1.04989	0.0526412	Whole_Blood
ENSG00000119917	0.0476891	0.00277451	Whole_Blood
ENSG00000119922	0.0278046	-0.00135241	Whole_Blood
ENSG00000138134	0.0256749	0.00172119	Whole_Blood
ENSG00000138182	0.110297	-0.00649435	Whole_Blood
ENSG00000152766	0.867273	-0.0345904	Whole_Blood
ENSG00000152778	1.02863	-0.0350361	Whole_Blood
ENSG00000152782	0.669988	0.0524984	Whole_Blood
ENSG00000173239	0.672102	-0.0334454	Whole_Blood
ENSG00000180139	3.40752	-0.156495	Whole_Blood
ENSG00000182333	0.270843	-0.0254214	Whole_Blood
ENSG00000184719	0.805117	0.0574999	Whole_Blood
ENSG00000185745	0.0533193	0.00391289	Whole_Blood
ENSG00000204010	0.128943	0.00639252	Whole_Blood
ENSG00000204020	0.183644	-0.0140199	Whole_Blood
ENSG00000232229	0.102265	0.0111921	Whole_Blood
ENSG00000235150	1.35065	-0.0514727	Whole_Blood
ENSG00000261438	1.03448	-0.0547969	Whole_Blood

## Sheet: Sheet2
Supplementary table2. The DNA genotyping data of rs6586163 and basic information of clinical specimens.
group	gender	age	BMI	smoking	drinking	rs6586163
0	1	45	2	1	1	1
0	2	44	2	0	0	3
0	2	48	2	0	0	3
0	1	57	3	1	0	2
0	2	34	2	0	0	2
0	2	59	2	0	0	2
0	2	45	2	0	0	2
0	1	44	3	1	0	3
0	2	32	2	0	0	2
0	2	56	2	0	0	1
0	2	47	2	0	0	1
0	1	66	1	1	0	2
0	2	37	2	0	0	1
0	2	43	2	0	0	1
0	1	63	2	1	1	2
0	1	50	3	1	0	1
0	2	66	2	0	0	2
0	2	52	3	0	0	3
0	2	52	2	0	0	1
0	1	37	3	1	0	2
0	1	52	3	0	0	1
0	2	76	2	0	0	2
0	1	40	3	0	0	1
0	2	58	2	0	0	2
0	1	37	3	0	0	2
0	1	29	2	1	0	2
0	1	29	2	1	0	1
0	2	41	2	0	0	2
0	2	35	1	0	0	1
0	2	49	2	0	0	2
0	2	36	3	0	0	3
0	1	66	2	1	1	2
0	1	32	3	0	0	2
0	2	41	2	0	0	3
0	1	45	3	0	0	2
0	2	36	2	0	0	2
0	2	55	2	0	0	3
0	1	61	3	0	0	2
0	1	42	3	0	0	3
0	2	19	2	0	0	1
0	2	60	3	0	0	2
0	1	43	3	1	0	2
0	2	26	1	0	0	2
0	2	39	2	0	0	3
0	1	52	3	1	0	3
0	2	45	2	0	0	1
0	2	61	1	0	0	2
0	2	44	2	0	0	1
0	1	38	2	1	1	2
0	2	40	2	0	0	2
0	2	42	2	0	0	3
0	1	63	2	1	0	1
0	2	48	3	0	0	2
0	2	74	1	0	0	3
0	1	47	2	0	1	1
0	1	22	3	0	0	3
0	1	59	2	0	0	2
0	2	45	2	0	0	1
0	1	63	1	0	0	2
0	1	40	3	1	0	1
0	1	63	3	1	0	2
0	1	44	3	1	1	1
0	2	26	1	0	0	2
0	1	57	3	1	0	2
0	2	27	2	0	0	2
0	2	47	3	0	0	3
0	1	64	2	1	1	2
0	2	39	2	0	0	1
0	2	53	2	0	0	2
0	2	34	2	0	0	2
0	1	53	3	1	0	2
0	1	34	3	1	0	3
0	2	41	3	0	0	2
0	2	48	2	0	0	3
0	2	52	2	0	0	2
0	2	46	3	0	0	2
0	2	54	3	0	0	2
0	1	46	3	0	1	1
0	2	39	3	0	0	2
0	1	61	2	1	0	2
0	2	45	2	0	0	2
0	1	34	3	0	0	1
0	2	64	3	0	0	3
0	2	62	2	0	0	1
0	2	54	1	0	0	2
0	1	51	3	0	1	2
0	2	54	2	0	0	2
0	2	52	2	0	0	1
0	1	28	3	0	0	2
0	2	59	2	0	0	1
0	1	51	2	1	0	1
0	2	59	2	0	0	1
0	2	52	3	0	0	2
0	2	53	3	0	0	3
0	2	47	3	0	0	1
0	1	55	3	1	0	2
0	2	52	2	0	0	2
0	1	34	3	1	1	3
0	2	61	2	0	0	1
0	1	35	3	0	0	2
0	2	64	3	0	0	2
0	1	46	3	0	0	2
0	1	64	3	0	0	2
0	2	54	2	0	0	3
0	2	59	3	0	0	2
0	2	52	3	0	0	3
0	2	50	3	0	0	2
0	1	43	3	0	0	1
0	1	68	3	1	0	2
0	2	53	2	0	0	1
0	2	56	3	0	0	1
0	2	42	2	0	0	2
0	2	46	2	0	0	1
0	2	49	3	0	0	2
0	1	36	3	1	1	3
0	2	30	2	0	0	3
0	2	44	3	0	0	2
0	2	53	3	0	0	3
0	1	54	3	0	0	3
0	2	44	3	0	0	3
0	2	64	3	0	0	3
0	2	27	2	0	0	3
0	2	44	3	0	0	1
0	1	45	2	1	0	2
0	2	42	2	0	0	1
0	1	62	2	0	0	1
0	1	45	3	0	0	3
0	2	50	3	0	0	2
0	1	53	3	1	0	3
0	2	50	3	0	0	1
0	2	76	2	0	0	1
0	1	51	3	1	0	2
0	1	62	2	1	0	1
0	1	45	3	0	0	2
0	2	53	3	0	0	3
0	1	52	2	0	0	1
0	1	51	3	0	0	2
0	2	47	2	0	0	3
0	1	62	2	0	0	3
0	1	31	2	0	0	1
0	2	36	3	0	0	3
0	1	32	3	1	0	1
0	1	31	3	1	0	2
0	1	25	3	1	1	2
0	2	57	3	0	0	3
0	2	49	3	0	0	1
0	2	40	3	0	0	1
0	2	66	3	0	0	1
0	1	43	3	0	0	2
0	1	29	2	0	0	3
0	1	34	3	0	0	2
0	2	61	3	0	0	2
0	1	28	3	1	0	1
0	1	47	3	1	0	2
0	1	53	3	0	0	2
0	1	46	3	0	0	2
0	2	35	3	0	0	3
0	1	75	2	0	0	2
0	2	62	3	0	0	3
0	2	53	3	0	0	1
0	2	53	3	0	0	2
0	1	47	3	0	0	2
0	1	51	3	1	0	2
0	1	46	3	1	0	2
0	1	35	1	0	0	1
0	2	43	2	0	0	1
0	1	58	3	1	1	1
0	1	46	3	0	0	3
0	1	48	3	1	0	1
0	1	41	3	1	1	2
0	2	39	2	0	0	2
0	2	56	2	0	0	3
0	1	47	3	1	0	1
0	2	41	2	0	0	2
0	2	40	2	0	0	2
0	1	33	2	1	1	2
0	1	47	3	1	0	2
0	1	61	2	0	0	2
0	1	47	2	0	0	2
0	1	33	3	0	0	2
0	2	42	2	0	0	2
0	1	40	3	0	0	2
0	2	43	3	0	0	1
0	1	40	3	0	0	2
0	2	46	2	0	0	2
0	1	44	3	1	0	1
0	1	56	2	1	1	2
0	1	39	2	1	0	3
0	1	53	3	1	0	3
0	1	47	2	1	0	1
0	1	51	3	0	0	2
0	1	47	3	0	0	3
0	1	38	3	0	1	3
0	2	43	2	0	0	2
0	1	47	2	0	0	1
0	2	85	2	0	0	1
0	2	38	2	0	0	1
0	1	64	3	0	0	3
0	2	59	2	0	0	2
0	1	47	2	1	0	1
0	2	46	3	0	0	3
0	1	50	3	1	0	1
0	1	40	2	1	1	1
0	1	47	3	0	0	2
0	2	60	2	0	0	1
0	1	52	3	0	0	2
0	2	40	2	0	0	2
0	2	70	3	0	0	3
0	2	50	3	0	0	2
0	1	43	2	0	1	2
0	1	34	3	1	0	3
0	2	78	2	0	0	2
0	1	25	2	1	0	3
0	1	48	2	1	0	1
0	2	52	2	0	0	3
0	2	46	2	0	0	1
0	2	57	3	0	0	3
0	1	62	3	1	1	2
0	1	49	2	0	0	1
0	1	24	1	0	1	3
0	2	60	2	0	0	1
0	1	23	2	0	0	2
0	1	39	2	0	0	3
0	1	80	2	1	0	2
0	1	31	3	1	1	2
0	2	71	2	0	0	2
0	1	66	3	0	0	2
0	2	39	3	0	0	1
0	1	53	3	0	0	2
0	1	33	3	0	0	2
0	1	53	3	0	0	2
0	1	50	3	0	1	2
0	1	52	3	1	0	2
0	2	42	3	0	0	2
0	1	48	2	0	0	1
0	2	52	3	0	0	2
0	2	46	2	0	0	2
0	1	38	3	0	0	2
0	1	43	3	0	0	3
0	1	45	3	0	0	3
0	1	61	2	0	0	1
0	2	30	2	0	0	2
0	2	31	2	0	0	1
0	2	47	2	0	0	2
0	1	45	3	1	1	1
0	2	50	2	0	0	2
0	2	32	2	0	0	3
0	2	46	2	0	0	2
0	2	49	3	0	0	3
0	1	60	2	1	1	2
0	1	60	2	1	1	2
0	1	42	2	1	1	3
0	1	57	3	1	1	1
0	1	67	2	1	1	1
0	2	44	2	0	0	3
0	2	32	2	0	0	2
0	1	49	2	1	1	1
0	1	42	3	1	1	2
0	2	42	2	0	0	2
0	2	59	3	0	0	3
0	1	43	3	1	1	3
0	2	42	2	0	0	1
0	2	29	2	0	0	2
0	2	34	3	0	0	2
0	1	52	3	1	1	3
0	2	68	1	0	0	2
0	1	50	3	1	1	1
0	2	28	2	0	0	1
0	1	61	2	1	0	1
0	1	39	3	1	1	2
0	1	31	3	0	0	3
0	2	52	3	0	0	1
0	2	31	3	0	0	3
0	1	41	3	0	0	2
0	2	27	2	0	0	3
0	1	50	2	0	0	1
0	2	29	2	0	0	3
0	2	34	1	0	0	2
0	2	32	1	0	0	2
0	2	47	2	0	0	2
0	1	60	2	0	0	1
0	2	58	3	0	0	1
0	1	52	2	0	0	2
0	2	33	2	0	0	2
0	2	57	2	0	0	1
0	2	47	2	0	0	2
0	2	33	2	0	0	1
0	2	34	2	0	0	1
0	1	39	3	0	0	2
0	2	37	1	0	0	2
0	1	55	3	1	0	1
0	2	50	2	0	0	2
0	2	25	2	0	0	1
0	2	45	2	0	0	1
0	2	45	2	0	0	1
0	1	43	2	1	1	2
0	2	30	2	0	0	1
0	1	58	2	0	1	2
0	2	42	2	0	0	2
0	2	30	2	0	0	2
0	2	49	1	0	0	2
0	1	33	2	1	0	1
0	1	53	2	0	0	3
0	2	41	2	0	0	2
0	1	51	2	0	0	1
0	2	61	3	0	0	2
0	2	62	2	0	0	2
0	1	25	2	0	0	1
0	1	20	3	0	0	2
0	1	47	2	0	0	2
0	1	74	1	0	0	2
0	2	47	2	0	0	2
0	1	21	2	0	0	2
0	1	42	2	1	1	3
0	2	38	3	0	0	2
0	1	23	2	1	0	3
0	1	34	2	1	0	2
0	2	42	2	0	0	2
0	1	40	2	1	1	2
0	1	41	3	0	1	1
0	2	60	3	0	0	3
0	1	41	2	0	0	1
0	1	45	2	0	0	3
0	1	48	2	0	0	2
0	1	37	3	0	0	2
0	2	42	3	0	0	1
0	1	40	2	1	0	3
0	1	42	3	1	1	2
0	2	30	2	0	0	2
0	1	46	3	0	0	1
0	1	67	3	0	0	1
0	2	37	2	0	0	2
0	1	44	3	0	1	3
0	2	41	3	0	0	2
0	2	45	2	0	0	3
0	2	53	2	0	0	3
0	2	54	3	0	0	2
0	2	51	2	0	0	2
0	1	33	3	0	1	3
0	2	43	2	0	0	2
0	2	35	2	0	0	3
0	1	52	2	0	0	1
0	2	37	3	0	0	3
0	2	35	2	0	0	1
0	2	44	2	0	0	2
0	2	64	2	0	0	3
0	1	26	2	0	0	3
0	1	58	2	1	0	2
0	1	58	3	1	0	1
0	2	68	2	0	0	2
0	2	50	2	0	0	2
0	2	51	1	0	0	2
0	1	44	2	0	0	3
0	2	47	2	0	0	3
0	2	63	2	0	0	3
0	2	64	1	0	0	2
0	1	52	2	0	0	2
0	2	36	2	0	0	3
0	1	36	2	1	0	2
0	1	32	3	1	1	2
0	1	52	2	0	1	3
0	2	54	2	0	0	2
0	2	51	2	0	0	2
0	1	60	2	0	0	3
0	2	44	2	0	0	2
0	2	45	2	0	0	3
0	1	55	2	1	0	2
0	1	52	3	0	0	3
0	2	57	2	0	0	2
0	1	42	3	0	0	1
0	2	21	2	0	0	1
0	2	46	3	0	0	2
0	2	59	1	0	0	2
0	1	44	2	1	0	1
0	2	50	2	0	0	3
0	2	27	2	0	0	1
0	2	35	3	0	0	3
0	1	37	3	1	1	2
0	1	36	3	1	1	1
0	2	21	2	0	0	2
0	2	52	2	0	0	2
0	2	38	2	0	0	2
0	2	46	2	0	0	3
0	1	60	3	1	0	3
0	2	38	2	0	0	2
0	2	47	2	0	0	2
0	2	52	2	0	0	1
0	1	52	2	0	0	1
0	2	31	2	0	0	2
0	1	20	2	0	0	2
0	2	61	2	0	0	2
0	2	48	2	0	0	3
0	2	62	3	0	0	3
0	1	63	2	0	1	3
0	2	52	2	0	0	1
0	2	52	2	0	0	2
0	2	44	2	0	0	3
0	1	59	2	0	0	3
0	2	30	2	0	0	2
0	2	52	2	0	0	2
0	2	18	2	0	0	1
0	2	56	3	0	0	3
0	2	65	2	0	0	1
0	1	41	2	0	0	2
0	1	21	3	1	0	2
0	1	47	3	1	1	1
0	2	33	2	0	0	2
0	2	63	2	0	0	2
0	2	38	2	0	0	2
0	2	47	2	0	0	3
0	2	45	2	0	0	3
0	2	27	3	0	0	3
0	2	74	2	0	0	2
0	1	33	2	1	1	3
0	2	36	3	0	0	2
0	2	40	2	0	0	3
0	2	51	2	0	0	1
0	1	50	3	0	0	2
0	1	45	3	1	0	2
0	2	46	2	0	0	2
0	1	47	2	0	0	1
0	2	44	1	0	0	3
0	1	75	2	0	0	2
0	1	22	1	1	0	1
0	2	49	2	0	0	1
0	1	66	2	1	0	2
0	2	58	1	0	0	2
0	1	51	2	0	1	2
0	1	46	3	0	0	1
0	2	63	2	0	0	1
0	1	46	2	0	0	2
0	2	33	2	0	0	2
0	2	69	2	0	0	2
0	2	36	2	0	0	2
0	1	59	2	1	0	2
0	1	40	2	0	0	2
0	2	49	2	0	0	2
0	2	34	3	0	0	2
0	2	70	2	0	0	2
0	2	46	2	0	0	1
0	1	60	3	1	0	3
0	2	38	2	0	0	1
0	2	30	2	0	0	1
0	2	28	2	0	0	2
0	1	46	2	0	1	3
0	1	66	2	0	0	3
0	1	45	2	0	0	2
0	2	49	3	0	0	1
0	2	28	2	0	0	1
0	1	51	2	0	0	3
0	1	49	2	0	0	2
0	1	40	2	0	0	1
0	2	35	2	0	0	1
0	1	27	2	0	0	1
0	2	31	1	0	0	3
0	2	55	2	0	0	2
0	2	42	3	0	0	2
0	1	62	1	0	0	2
0	2	36	2	0	0	1
0	2	45	2	0	0	2
0	2	59	2	0	0	2
0	1	41	2	0	1	3
0	1	29	2	0	0	2
0	2	55	3	0	0	2
0	2	20	1	0	0	2
0	2	65	2	0	0	3
0	1	22	3	0	0	1
0	2	51	2	0	0	2
0	2	63	2	0	0	2
0	1	66	2	0	0	2
0	1	54	2	0	0	1
0	1	47	2	0	0	3
0	1	51	2	0	0	3
0	1	63	2	0	0	2
0	1	46	3	0	0	1
0	1	46	1	0	0	2
0	2	47	2	0	0	2
0	1	39	2	1	0	2
0	2	55	3	0	0	2
0	2	62	2	0	0	1
0	2	48	2	0	0	2
0	1	57	1	1	0	2
0	2	43	2	0	0	2
0	2	51	2	0	0	2
0	2	51	2	0	0	2
0	1	35	2	0	1	2
0	2	30	2	0	0	2
0	1	25	2	1	1	1
0	2	34	2	0	0	1
0	2	39	2	0	0	2
0	2	65	1	0	0	2
0	2	29	1	0	0	2
0	2	27	3	0	0	1
0	1	48	2	0	0	3
0	2	30	2	0	0	1
0	2	50	3	0	0	3
0	2	45	2	0	0	2
0	2	33	2	0	0	2
0	1	48	2	0	0	2
0	2	60	2	0	0	1
0	2	35	2	0	0	2
0	1	56	2	0	0	1
0	2	51	2	0	0	3
0	2	22	2	0	0	1
0	2	51	3	0	0	2
0	1	48	2	0	0	3
0	2	47	3	0	0	3
0	1	55	2	0	0	1
0	2	50	2	0	0	2
0	2	48	2	0	0	2
0	1	72	3	0	0	3
0	1	41	2	0	0	2
1	1	45	2	0	0	2
1	1	51	2	0	0	2
1	1	66	2	1	1	2
1	1	41	3	1	1	1
1	1	67	2	1	0	1
1	1	39	3	1	0	1
1	2	44	2	0	0	1
1	2	42	3	0	0	2
1	2	55	3	0	0	2
1	2	43	2	0	0	2
1	1	40	3	0	0	1
1	1	35	2	1	0	2
1	1	61	2	1	0	2
1	2	40	2	0	0	1
1	2	37	2	0	0	3
1	1	52	2	1	0	2
1	1	50	2	0	0	1
1	1	61	2	1	0	2
1	1	29	3	1	0	3
1	1	66	3	1	0	2
1	1	31	2	0	0	2
1	2	41	2	0	0	2
1	1	43	2	0	0	2
1	2	64	2	0	0	2
1	2	65	2	0	0	3
1	1	55	2	1	0	2
1	2	45	2	0	0	2
1	1	45	3	1	1	2
1	1	43	2	0	1	1
1	1	49	2	0	0	2
1	1	47	2	1	0	1
1	1	49	3	0	0	1
1	2	59	2	0	0	2
1	1	39	2	1	0	1
1	1	51	3	1	1	2
1	1	49	3	1	0	1
1	1	56	3	0	0	1
1	2	27	2	0	0	3
1	1	25	2	0	0	3
1	1	46	3	0	0	2
1	1	46	2	1	0	2
1	2	63	2	0	0	3
1	2	52	3	0	0	2
1	1	39	3	1	0	2
1	2	35	3	0	0	2
1	1	51	3	0	0	2
1	1	52	2	0	0	2
1	1	50	2	1	1	3
1	1	65	1	1	0	3
1	1	40	3	1	0	2
1	1	57	2	0	0	2
1	2	46	2	0	0	2
1	1	66	3	1	1	2
1	1	45	3	1	0	2
1	1	69	3	0	0	3
1	1	39	3	0	0	2
1	1	65	2	0	0	1
1	1	57	2	0	0	2
1	1	63	3	0	1	2
1	1	43	3	1	0	1
1	2	46	3	0	0	1
1	1	58	2	0	0	2
1	2	64	2	0	0	3
1	1	40	2	1	0	1
1	1	51	1	1	1	3
1	1	45	1	1	1	1
1	2	28	3	0	0	3
1	1	27	1	1	0	2
1	1	36	3	0	0	1
1	1	51	3	0	0	1
1	1	45	2	0	0	2
1	1	47	2	1	0	1
1	1	32	3	1	0	2
1	2	52	3	0	0	2
1	1	48	3	1	0	2
1	1	53	2	0	1	2
1	1	55	3	1	0	3
1	1	49	2	0	0	1
1	1	45	3	1	0	3
1	2	67	2	0	0	2
1	1	55	3	1	0	2
1	1	52	3	1	1	2
1	1	47	3	1	1	1
1	2	45	2	0	0	1
1	1	63	3	1	0	2
1	1	29	3	0	0	3
1	2	59	2	0	0	2
1	1	34	3	1	1	1
1	2	57	3	1	0	1
1	1	65	3	0	0	1
1	1	41	3	0	0	2
1	1	43	2	0	0	2
1	1	46	2	0	0	NA
1	1	38	2	0	0	2
1	1	41	2	1	0	2
1	1	44	2	0	1	2
1	1	63	2	0	0	2
1	1	62	2	1	0	2
1	1	46	3	0	0	2
1	1	47	3	0	0	1
1	1	41	3	1	0	2
1	1	56	3	1	1	2
1	1	46	3	0	0	1
1	1	50	3	0	0	2
1	1	39	1	1	0	2
1	2	54	2	0	0	3
1	1	38	2	0	0	1
1	1	47	2	0	0	1
1	2	46	3	0	0	3
1	1	32	2	0	0	3
1	1	50	3	1	0	2
1	1	43	2	1	0	1
1	1	28	3	1	0	3
1	1	55	2	1	0	1
1	1	61	2	1	1	3
1	2	48	2	0	0	2
1	1	46	2	1	0	3
1	1	38	2	1	0	2
1	2	45	2	0	0	3
1	1	35	3	1	1	2
1	1	54	2	1	0	2
1	2	40	2	0	0	2
1	2	49	3	0	0	2
1	1	45	2	0	0	1
1	1	33	3	0	0	1
1	1	63	2	1	0	2
1	1	42	2	0	0	1
1	1	41	3	0	0	2
1	1	63	3	1	0	2
1	1	42	2	1	1	1
1	1	48	3	1	0	3
1	2	50	3	0	0	2
1	1	39	1	0	0	1
1	1	55	2	1	1	1
1	1	61	2	1	1	3
1	2	64	2	0	0	1
1	2	40	2	0	0	1
1	1	42	2	1	0	2
1	1	49	2	1	1	2
1	1	34	2	0	0	1
1	2	51	1	0	0	1
1	1	61	3	1	0	2
1	2	49	2	0	0	1
1	1	29	2	1	0	2
1	1	62	3	1	1	2
1	1	61	2	1	0	2
1	1	25	2	1	0	1
1	2	53	2	0	0	1
1	1	48	3	0	0	1
1	2	62	3	0	0	1
1	2	50	2	0	0	1
1	1	51	2	1	0	3
1	1	56	2	1	1	1
1	2	35	2	0	0	2
1	1	49	2	1	0	2
1	1	40	3	0	0	2
1	1	42	3	0	0	2
1	2	40	2	0	0	1
1	1	48	2	1	1	1
1	1	44	3	1	1	1
1	2	57	2	0	0	2
1	1	45	3	0	0	2
1	2	31	2	0	0	2
1	2	50	2	0	0	2
1	2	50	3	0	0	1
1	1	50	2	1	0	2
1	1	46	2	1	0	3
1	1	51	2	0	0	3
1	2	39	2	0	0	3
1	2	51	1	0	0	2
1	1	37	3	1	0	2
1	1	44	3	0	1	1
1	1	49	3	0	0	1
1	1	58	2	1	1	2
1	1	52	3	1	1	2
1	1	48	3	1	0	2
1	1	45	2	1	0	1
1	1	46	2	1	1	2
1	1	51	2	1	1	2
1	1	51	3	0	0	2
1	1	38	2	0	1	1
1	1	49	3	1	0	2
1	1	50	2	1	0	1
1	1	43	3	0	1	1
1	2	53	3	0	0	1
1	2	59	2	0	0	1
1	1	32	3	1	0	2
1	1	45	2	0	1	1
1	2	43	1	0	0	2
1	1	41	2	1	0	2
1	1	50	2	1	1	1
1	1	45	2	0	0	2
1	1	24	3	1	0	3
1	1	47	2	1	0	2
1	1	53	3	0	1	2
1	1	49	2	1	0	2
1	1	58	3	1	0	2
1	1	49	3	0	0	1
1	1	50	3	1	0	1
1	2	40	3	0	0	2
1	1	29	2	1	0	1
1	2	38	3	0	0	2
1	2	40	2	0	0	1
1	1	46	3	0	0	2
1	1	46	2	1	0	1
1	1	58	2	0	0	1
1	2	50	3	0	0	1
1	2	46	2	0	0	1
1	1	41	3	1	0	2
1	1	56	3	1	0	3
1	1	53	2	1	1	3
1	1	59	2	1	0	2
1	2	42	3	0	0	2
1	1	41	3	0	0	2
1	1	58	2	1	1	1
1	1	61	2	1	1	3
1	1	45	2	0	0	2
1	1	46	2	1	0	2
1	1	52	2	1	0	2
1	1	48	2	1	0	2
1	1	47	2	1	1	2
1	1	37	3	1	0	2
1	1	51	3	1	1	1
1	1	53	3	1	0	1
1	1	18	1	1	0	2
1	1	60	2	1	0	2
1	2	45	2	0	0	2
1	1	54	3	1	1	2
1	1	42	3	1	0	2
1	1	47	3	1	1	1
1	1	56	1	0	0	2
1	1	60	2	0	1	1
1	1	57	2	1	1	1
1	2	45	2	0	0	2
1	1	45	2	1	0	1
1	1	45	2	1	0	2
1	2	26	2	0	0	3
1	1	48	3	1	0	1
1	2	51	2	0	0	2
1	2	49	2	0	0	2
1	1	32	3	1	0	1
1	1	47	2	1	1	3
1	1	64	3	1	0	2
1	1	49	3	0	0	2
1	2	34	3	0	0	2
1	1	42	2	0	0	2
1	1	57	2	1	0	2
1	2	57	2	0	0	NA
1	1	71	2	1	1	1
1	1	52	2	1	0	1
1	1	54	3	0	0	2
1	1	65	3	1	0	2
1	1	51	3	1	0	2
1	1	53	2	0	0	2
1	1	54	2	1	0	2
1	2	40	2	0	0	2
1	1	61	2	1	0	1
1	1	53	2	1	1	2
1	1	56	2	0	0	3
1	1	56	1	0	0	2
1	1	60	1	1	0	1
1	1	52	3	1	0	2
1	1	47	2	0	0	1
1	1	46	2	0	0	2
1	1	57	3	0	1	2
1	1	51	2	0	0	1
1	1	35	3	1	1	1
1	1	33	1	0	0	2
1	1	46	3	1	0	2
1	1	46	3	1	0	3
1	1	59	2	1	0	1
1	1	19	3	0	0	1
1	1	40	3	1	0	1
1	1	72	3	1	0	2
1	1	53	3	0	0	2
1	1	62	3	1	1	2
1	1	63	2	1	1	2
1	2	46	2	0	0	2
1	1	59	2	1	0	1
1	1	35	3	1	0	2
1	2	50	3	0	0	1
1	1	60	2	1	1	2
1	1	58	2	0	0	3
1	1	37	2	1	0	2
1	2	44	2	0	0	2
1	1	60	2	1	1	2
1	1	43	1	0	0	1
1	1	42	3	0	0	3
1	2	43	2	0	0	1
1	1	41	2	1	0	3
1	1	47	1	1	1	1
1	1	56	1	0	0	1
1	1	42	3	1	0	2
1	1	43	3	1	1	1
1	1	67	1	1	0	1
1	2	38	3	0	0	2
1	1	42	2	1	1	2
1	1	44	1	1	0	1
1	1	45	2	1	0	2
1	1	25	2	0	0	NA
1	1	52	2	1	1	2
1	1	33	2	0	0	3
1	1	47	2	1	0	2
1	1	74	2	1	0	1
1	1	42	3	0	0	2
1	1	37	2	0	0	3
1	1	49	3	0	0	1
1	1	43	2	1	0	3
1	1	36	3	0	0	1
1	1	40	3	0	0	2
1	2	48	1	0	0	2
1	1	57	2	1	1	2
1	1	35	2	1	0	2
1	1	43	3	1	0	2
1	1	57	2	1	1	2
1	1	47	2	0	0	2
1	1	65	2	1	0	3
1	1	47	3	1	1	1
1	1	58	2	1	0	1
1	1	47	2	0	0	1
1	1	52	2	0	1	3
1	2	56	2	0	0	1
1	1	59	2	0	0	2
1	1	28	2	1	0	1
1	1	34	3	1	0	2
1	2	42	2	0	0	1
1	1	45	2	0	0	2
1	1	57	3	1	0	1
1	1	48	3	1	1	2
1	1	43	3	1	0	2
1	1	62	2	0	1	2
1	1	61	3	1	1	1
1	2	57	2	0	0	2
1	1	32	2	1	0	2
1	2	29	1	0	0	3
1	2	51	2	0	0	2
1	1	56	2	1	1	1
1	2	67	3	0	0	2
1	1	41	2	1	0	2
1	1	50	3	1	0	2
1	2	51	2	0	0	NA
1	1	42	1	1	0	2
1	1	42	2	0	0	2
1	1	39	3	1	0	2
1	2	51	2	0	0	2
1	1	28	2	0	0	2
1	1	49	1	1	0	3
1	2	45	2	0	0	1
1	2	31	3	0	0	1
1	2	38	2	0	0	1
1	2	46	2	0	0	2
1	1	47	2	0	0	3
1	1	44	2	1	0	3
1	1	24	3	0	0	2
1	1	52	2	1	0	2
1	1	34	2	0	0	2
1	1	42	2	1	0	2
1	1	42	3	1	0	2
1	1	36	3	1	0	2
1	1	41	2	0	0	2
1	1	51	2	1	0	1
1	1	45	3	1	0	1
1	1	48	1	1	1	1
1	1	45	2	1	1	1
1	1	34	2	0	0	1
1	1	56	2	1	0	2
1	1	51	2	1	0	2
1	1	45	3	1	0	1
1	2	15	1	0	0	1
1	1	49	2	1	0	2
1	2	49	2	0	0	2
1	2	52	2	0	0	3
1	1	63	2	1	0	1
1	1	45	2	1	0	2
1	1	53	2	1	1	1
1	1	40	2	0	0	2
1	1	26	3	0	0	2
1	1	48	2	1	1	1
1	1	46	2	1	0	1
1	2	60	2	0	0	2
1	1	44	3	0	0	3
1	1	58	2	0	0	1
1	1	52	2	1	0	2
1	1	59	2	1	1	2
1	2	64	3	0	0	2
1	1	49	2	1	0	2
1	1	25	2	1	0	2
1	1	60	2	0	0	1
1	1	49	3	1	0	3
1	1	44	3	1	0	1
1	1	49	3	0	0	1
1	1	46	2	0	0	1
1	1	65	2	1	0	1
1	2	63	2	1	1	3
1	1	56	1	0	0	1
1	1	47	3	0	0	2
1	2	25	1	0	0	3
1	1	52	3	1	1	3
1	1	48	2	1	0	1
1	1	44	3	1	0	2
1	1	52	3	0	0	1
1	1	56	2	1	1	1
1	2	44	1	0	0	3
1	1	70	3	0	1	2
1	1	48	3	1	1	2
1	2	38	2	0	0	1
1	2	49	2	0	0	2
1	1	41	1	1	0	2
1	1	44	2	1	0	3
1	2	58	2	0	0	3
1	2	39	2	0	0	2
1	1	29	2	1	0	2
1	1	51	3	0	1	2
1	2	47	2	0	0	2
1	1	51	2	1	0	1
1	1	41	2	1	0	2
1	1	44	3	0	0	1
1	1	49	2	1	1	2
1	1	45	3	1	1	2
1	1	41	2	0	0	2
1	2	60	2	0	0	2
1	1	47	2	1	0	2
1	2	52	2	0	0	3
1	1	58	1	0	0	2
1	2	60	2	0	0	2
1	1	49	3	1	0	3
1	2	61	2	0	0	1
1	1	51	2	0	0	3
1	1	74	2	0	0	1
1	1	43	2	1	0	2
1	2	53	3	0	0	2
1	2	48	1	0	0	1
1	1	46	2	1	0	3
1	1	40	2	0	0	1
1	1	45	3	0	0	1
1	2	47	3	0	0	2
1	2	52	2	0	0	1
1	1	53	3	1	0	3
1	1	67	2	1	1	2
1	1	51	2	1	0	3
1	1	53	2	0	0	2
1	1	72	2	1	0	2
1	2	51	2	0	0	3
1	1	44	3	1	0	3
1	1	26	2	1	0	3
1	1	60	3	0	0	1
1	1	51	2	0	0	2
1	1	48	2	0	0	1
1	1	50	3	0	0	3
1	1	40	2	1	1	2
1	1	63	3	1	0	2
1	2	52	2	0	0	2
1	1	41	2	1	1	2
1	1	54	2	0	0	1
1	1	34	3	0	0	2
1	1	39	3	1	1	1
1	1	52	2	1	1	2
1	2	63	2	1	0	1
1	1	32	2	1	1	1
1	1	38	1	0	0	3
1	1	35	2	1	0	2
1	1	39	2	0	0	3
1	1	37	2	1	0	3
1	2	73	2	0	0	2
1	1	56	2	1	1	2
1	2	58	2	0	0	1
1	1	46	3	1	1	1
1	1	39	3	0	0	2
1	1	53	2	1	1	2
1	1	45	3	1	1	2
1	1	48	3	0	0	1
1	2	43	3	0	0	1
1	1	47	3	0	0	2
1	1	59	3	1	0	1
1	1	56	3	1	0	2
1	1	60	2	1	0	1
1	2	50	2	0	0	1
1	1	49	3	1	0	2
1	1	37	2	1	1	2
1	2	62	3	0	1	2
1	1	52	2	0	0	1
1	1	55	3	0	0	2
1	2	50	2	0	0	3
1	1	49	2	1	0	2
1	1	43	3	1	0	1
1	1	53	2	1	1	2
1	2	51	2	0	0	1
1	1	60	2	1	1	3
1	2	37	2	0	0	2
1	2	59	3	0	0	2
1	1	43	2	1	0	1
1	1	48	3	0	0	3
1	1	50	3	0	0	1
1	1	47	3	0	0	2
1	1	34	2	1	0	3
1	1	58	3	1	0	3
1	1	52	2	1	1	2
1	2	58	2	0	0	1
1	1	58	2	0	0	3
1	2	47	2	0	0	2
1	1	41	2	1	0	2
1	1	60	3	0	0	3
1	1	48	3	0	0	3
1	1	58	2	1	1	3
1	1	62	2	1	1	1
1	1	41	2	1	0	3
1	2	43	2	0	0	1
1	1	33	3	1	1	2
1	1	53	3	1	0	2
1	1	58	3	0	0	2
1	1	40	3	1	0	1
1	2	42	3	0	0	1
1	1	42	2	0	0	1
1	1	48	2	0	0	1
1	2	35	1	0	0	2
1	1	50	3	1	0	1
1	1	62	2	0	0	2
1	2	61	2	0	0	1
1	1	68	2	1	1	3
1	2	46	2	0	0	2
1	1	52	2	0	0	2
1	1	37	3	1	1	2
1	2	51	3	0	0	1
1	2	45	2	0	0	1
1	1	38	1	0	0	3
1	1	51	2	1	1	1
1	2	41	3	0	0	3
1	2	48	2	0	0	1
1	1	57	2	1	0	3
1	1	45	2	1	0	2
1	2	49	2	0	0	3
1	1	51	3	1	1	2
1	1	53	3	0	0	1
1	1	60	2	1	0	2
1	1	32	3	0	0	2
1	2	53	3	0	0	2
1	1	49	3	0	0	1
1	1	65	3	1	0	3
1	1	53	3	1	0	2
1	2	65	1	0	0	1
1	1	38	2	1	0	3
1	2	41	3	0	0	2
1	1	61	2	1	1	3
1	1	42	3	0	0	3
1	1	56	3	0	0	3
1	2	50	2	0	0	1
1	1	51	3	0	0	2
1	2	63	2	0	0	1
1	1	43	3	0	0	2
1	1	44	1	0	1	3
1	2	51	3	0	0	1
1	1	46	3	0	1	1
1	2	44	3	0	0	2
1	2	52	2	0	0	2
1	1	48	3	0	1	2
1	2	44	3	0	0	2
1	1	61	3	1	0	2
1	1	42	2	1	0	2
1	1	57	3	0	0	2
1	1	52	3	0	0	1
1	2	48	2	0	0	2
1	1	70	3	1	1	2
1	2	54	2	0	0	2
1	1	33	2	1	0	2
1	1	59	2	1	1	2
1	2	34	3	0	0	2
1	2	60	3	0	0	2
1	1	59	2	1	0	2
1	1	51	2	0	0	1
1	2	49	2	0	0	3
1	1	61	3	1	0	1
1	1	64	3	1	0	2
1	2	57	2	0	0	3
1	2	27	3	0	0	1
1	1	43	3	1	0	3
1	1	45	2	1	1	2
1	1	34	3	1	0	2
1	2	42	3	0	0	2
1	1	54	2	0	1	3
1	1	47	3	1	1	3
1	1	52	2	1	0	2
1	2	43	2	0	0	2
1	1	47	2	1	0	2
1	1	40	3	0	0	1
1	1	44	3	0	0	2
1	1	45	2	1	0	3
1	1	48	3	1	0	1
1	2	35	1	0	0	2
1	1	53	3	0	1	1
1	1	42	3	0	0	2
1	2	59	3	0	0	2
1	2	37	2	0	0	2
1	2	49	3	0	0	1
1	1	52	2	1	1	2
1	2	58	3	0	0	2
1	1	51	3	0	0	1
1	1	42	3	0	0	1
1	2	41	3	0	0	2
1	1	58	2	1	0	1
1	1	63	3	0	0	1
1	1	46	3	0	1	1
1	1	57	2	1	0	1
1	2	60	3	0	0	3
1	1	62	3	1	0	2
1	1	56	2	0	0	2
1	2	41	2	0	0	3
1	1	61	3	1	0	2
1	1	50	3	1	0	1
1	1	47	3	1	0	2
1	1	48	3	1	0	2
1	1	63	2	1	1	1
1	1	43	2	0	0	2
1	2	60	1	0	0	1
1	1	49	3	1	0	2
1	2	47	2	0	0	2
1	1	60	3	0	0	1
1	1	65	3	0	1	2
1	1	60	3	0	1	1
1	1	47	3	0	0	1
1	1	53	2	1	1	2
1	1	53	3	1	0	2
1	1	33	1	1	0	3
1	1	64	3	0	0	1
1	1	48	2	0	0	3
1	1	40	2	1	0	2
1	1	44	2	0	0	1
1	1	37	2	1	1	3
1	2	28	2	0	0	1
1	2	56	2	0	0	3
1	1	42	3	1	0	1
1	1	45	3	1	0	3
1	2	69	2	0	0	2
1	1	51	3	1	0	1
1	1	49	3	1	0	1
1	1	43	3	1	0	2
1	1	36	2	1	0	1
1	1	48	2	1	1	2
1	1	35	2	1	1	1
1	1	62	2	1	1	3
1	1	50	3	1	0	3
1	1	47	2	1	0	2
1	1	64	3	1	0	2
1	2	41	2	0	0	3
1	1	51	3	0	1	2
1	2	62	2	0	0	3
1	2	47	2	0	0	1
1	1	39	3	1	1	2
1	1	50	2	0	1	1
1	1	37	2	1	0	3
1	2	46	2	0	0	1
1	1	33	1	1	0	2
1	1	66	3	1	0	3
1	1	47	2	0	0	3
1	2	31	2	0	0	2
1	1	50	2	1	0	1
1	1	48	3	0	0	1
1	1	46	2	1	0	2
1	2	66	2	0	0	3
1	1	53	2	0	0	2
1	1	43	3	1	0	2
1	1	28	2	1	0	3
1	1	61	3	1	0	3
1	1	58	2	0	0	1
1	1	32	3	0	0	3
1	1	63	2	1	0	1
1	1	46	3	1	0	2
1	2	50	3	0	0	2
1	1	60	3	0	0	2
1	1	53	3	1	0	2
1	1	36	2	1	1	2
1	1	41	3	1	1	1
1	1	34	2	0	0	1
1	2	53	2	0	0	2
1	2	46	2	0	0	1
1	1	66	3	0	0	3
1	1	42	3	0	0	3
1	1	46	2	0	0	2
1	1	46	3	1	0	1
1	1	60	3	1	1	3
1	1	59	3	1	0	2
1	1	53	3	0	0	2
1	2	52	1	0	0	1
1	1	48	2	0	0	2
1	1	53	2	1	1	2
0	1	42	2	1	1	1
0	2	45	2	0	0	2
0	1	60	2	1	0	1
0	2	47	3	0	0	2
0	1	62	2	1	0	2
0	1	38	3	0	0	1
0	2	40	3	0	0	1
0	2	31	3	0	0	2
0	2	31	2	0	0	2
0	2	51	3	0	0	2
0	1	50	2	0	0	3
0	2	50	3	0	0	2
0	2	39	2	0	0	2
0	2	38	3	0	0	1
0	1	25	2	0	0	3
0	2	17	2	0	0	1
0	1	49	3	0	0	1
0	1	26	2	1	1	2
0	1	28	3	1	1	3
0	2	51	2	0	0	2
0	2	54	2	0	0	1
0	2	43	1	0	0	2
0	1	53	3	1	1	3
0	2	53	3	0	0	2
0	2	44	3	0	0	1
0	2	48	2	0	0	2
0	2	29	2	0	0	2
0	2	46	2	0	0	3
0	1	30	3	1	0	2
0	1	52	3	1	0	1
0	2	60	3	0	0	2
0	2	52	3	0	0	1
0	2	37	2	0	0	2
0	1	30	2	1	1	2
0	1	51	2	1	1	3
0	1	27	2	1	0	3
0	2	32	2	0	0	3
0	1	50	2	1	1	2
0	2	32	2	0	0	2
0	1	21	2	0	0	3
0	2	52	3	0	0	2
0	1	50	2	1	0	3
0	2	31	2	0	0	2
0	1	60	2	0	0	3
0	2	24	2	0	0	3
0	1	27	3	1	1	2
0	2	56	2	0	0	3
0	1	47	3	1	0	3
0	2	31	2	0	0	2
0	1	46	2	1	1	3
0	1	52	3	1	1	1
0	2	38	1	0	0	2
0	2	48	2	0	0	3
0	1	43	3	1	0	2
0	1	27	2	1	1	2
0	1	21	3	0	0	2
0	2	33	3	0	0	3
0	2	41	2	0	0	2
0	1	58	3	0	0	1
0	2	29	2	0	0	3
0	2	24	2	0	0	2
0	2	30	1	0	0	2
0	2	37	2	0	0	1
0	1	16	3	1	0	3
0	1	56	3	0	0	2
0	1	64	3	0	0	2
0	1	42	3	1	1	2
0	2	75	3	0	0	1
0	2	53	3	0	0	2
0	2	53	2	0	0	2
0	2	34	2	0	0	2
0	2	24	1	0	0	1
0	2	15	2	0	0	1
0	2	37	2	0	0	2
0	2	27	2	0	0	1
0	1	42	3	1	1	2
0	1	59	3	1	1	2
0	1	35	3	1	1	3
0	2	18	2	0	0	1
0	1	45	3	1	1	3
0	2	23	2	0	0	2
0	2	69	2	0	0	2
0	1	47	2	1	1	2
0	2	53	3	0	0	3
0	1	60	2	1	1	2
0	1	37	3	1	1	1
0	1	26	3	1	1	1
0	1	37	3	1	1	2
0	1	53	3	0	0	3
0	2	38	2	0	0	2
0	1	39	3	1	0	3
0	1	64	2	0	0	2
0	2	47	2	0	0	NA
0	2	46	3	0	0	2
0	2	52	3	0	0	2
0	1	42	3	1	1	3
0	2	43	2	0	0	1
0	1	58	2	1	0	2
0	2	54	2	0	0	2
0	1	43	3	0	0	1
0	1	40	2	0	0	2
0	1	48	3	1	0	1
0	1	39	2	1	0	1
0	2	53	3	0	0	1
0	2	43	2	0	0	2
0	1	54	2	1	1	1
0	2	28	1	0	0	1
0	2	54	2	0	0	2
0	2	28	3	0	0	2
0	2	71	2	0	0	2
0	1	65	2	0	0	2
0	1	59	2	1	1	1
0	1	61	3	1	0	3
0	2	53	3	0	0	2
0	2	24	1	0	0	2
0	1	41	3	0	0	1
0	1	58	2	0	1	2
0	2	45	2	0	0	2
0	2	41	2	0	0	2
0	2	47	2	0	0	1
0	1	56	2	0	1	2
0	2	33	2	0	0	3
0	1	36	2	1	0	1
0	2	45	2	0	0	3
0	2	39	2	0	0	2
0	2	44	2	0	0	1
0	1	47	2	0	0	2
0	1	42	3	1	1	1
0	1	18	2	0	0	1
0	2	31	2	0	0	2
0	2	72	2	0	0	2
0	1	51	3	0	0	2
0	2	82	3	0	0	2
0	2	37	2	0	0	1
0	1	36	3	1	0	3
0	2	34	2	0	0	3
0	1	45	3	1	1	3
0	2	51	3	0	0	3
0	2	32	2	0	0	2
0	2	52	3	0	0	1
0	2	52	2	0	0	1
0	2	50	2	0	0	2
0	1	53	3	1	1	2
0	2	41	2	0	0	2
0	1	47	2	0	0	3
0	2	33	3	0	0	2
0	1	42	3	0	0	1
0	2	62	3	0	0	1
0	1	53	3	1	0	2
0	2	47	2	0	0	2
0	1	50	3	1	1	2
0	2	52	2	0	0	3
0	2	42	2	0	0	1
0	2	51	2	0	0	2
0	1	22	2	1	1	2
0	1	37	3	1	0	1
0	1	49	3	0	0	1
0	1	54	2	0	0	2
0	1	17	1	1	0	2
0	2	43	3	0	0	2
0	1	67	2	1	1	3
0	2	51	2	0	0	1
0	2	46	2	0	0	1
0	2	38	2	0	0	2
0	2	51	2	0	0	3
0	1	33	3	1	1	2
0	1	37	3	1	0	2
0	1	49	3	0	0	1
0	1	54	2	1	0	1
0	2	30	1	0	0	3
0	1	30	1	0	0	2
0	2	87	2	0	0	1
0	2	31	2	0	0	1
0	2	27	2	0	0	3
0	2	57	3	0	0	2
0	1	37	1	1	0	2
0	1	40	3	1	1	3
0	2	47	2	0	0	3
0	1	44	3	1	0	2
0	2	52	2	0	0	2
0	1	43	3	1	1	1
0	2	61	3	0	0	2
0	2	48	3	0	0	2
0	1	45	3	0	0	2
0	2	24	3	0	0	1
0	1	35	2	1	0	2
0	2	41	2	0	0	2
0	1	51	2	1	1	2
0	1	65	2	1	1	1
0	1	48	3	1	1	2
0	2	58	2	0	0	2
0	2	42	2	0	0	NA
0	2	53	1	0	0	2
0	2	37	2	0	0	2
0	2	38	2	0	0	1
0	1	30	3	1	1	2
0	1	34	3	1	1	2
0	1	48	3	0	1	2
0	2	50	2	0	0	3
0	1	37	3	0	1	1
0	1	41	2	1	1	2
0	1	26	2	1	1	2
0	2	33	2	0	0	2
0	2	34	3	0	0	1
0	1	22	2	1	1	2
0	2	67	3	0	0	2
0	2	49	2	0	0	2
0	1	20	2	1	1	3
0	2	53	3	0	0	2
0	2	34	3	0	0	3
0	1	37	3	1	1	3
0	1	39	2	1	1	1
0	1	45	2	1	1	1
0	2	41	3	0	0	1
0	2	41	2	0	0	1
0	2	30	2	0	0	1
0	2	53	3	0	0	1
0	1	31	2	1	1	2
0	2	71	2	0	0	3
0	1	56	2	1	1	1
0	1	37	2	0	1	3
0	1	38	3	0	1	3
0	1	36	3	0	0	3
0	2	51	2	0	0	1
0	1	31	2	0	0	2
0	2	48	3	0	0	NA
0	1	15	1	1	1	2
0	2	30	2	0	0	2
0	2	49	2	0	0	2
0	2	30	2	0	0	3
0	1	57	3	1	0	1
0	2	56	3	0	0	2
0	2	41	2	0	0	2
0	1	34	3	1	1	1
0	1	43	2	0	0	2
0	1	59	1	0	0	2
0	1	33	3	0	1	2
0	2	43	2	0	0	2
0	1	48	2	0	1	1
0	1	31	3	0	0	2
0	1	32	2	1	1	3
0	2	31	2	0	0	2
0	2	30	2	0	0	2
0	2	22	1	0	0	1
0	2	37	2	0	0	3
0	1	30	3	0	0	2
0	2	65	3	0	0	2
0	2	60	2	0	0	2
0	2	49	3	0	0	2
0	2	36	2	0	0	2
0	1	59	2	0	0	1
0	2	80	2	0	0	2
0	1	29	3	1	1	2
0	1	35	2	0	0	1
0	1	54	3	0	0	2
0	2	43	3	0	0	3
0	1	71	2	1	0	2
0	1	23	2	0	0	2
0	1	23	2	0	0	2
0	2	48	2	0	0	3
0	1	52	2	1	1	2
0	2	54	3	0	0	1
0	2	28	1	0	0	2
0	1	42	3	1	0	2
0	2	29	1	0	0	2
0	2	69	2	0	0	1
0	1	54	3	0	0	1
0	1	27	3	0	1	2
0	1	12	2	0	0	1
0	1	35	3	1	0	1
0	1	26	2	0	0	2
0	2	48	2	0	0	2
0	2	24	2	0	0	2
0	2	27	2	0	0	2
0	2	32	2	0	0	2
0	2	65	3	0	0	2
0	1	50	2	0	0	1
0	1	42	3	1	0	1
0	2	53	2	0	0	1
0	1	43	3	1	1	NA
0	1	40	3	1	1	1
0	2	60	2	0	0	1
0	1	42	3	1	1	2
0	1	43	3	1	1	2
0	2	66	3	0	0	2
0	1	46	3	1	0	3
0	1	52	3	1	1	2
0	2	37	2	0	0	3
0	2	50	2	0	0	3
0	1	51	3	0	0	3
0	2	27	2	0	0	3
0	1	31	2	0	0	3
0	2	42	2	0	0	2
0	1	41	2	1	0	2
0	1	44	3	1	0	1
0	2	30	2	0	0	1
0	1	64	3	1	0	3
0	2	46	2	0	0	3
0	2	37	2	0	0	NA
0	2	65	2	0	0	1
0	2	52	2	0	0	3
0	2	43	2	0	0	3
0	2	36	3	0	0	2
0	2	54	3	0	0	2
0	2	34	2	0	0	2
0	1	36	2	0	0	1
0	1	44	2	0	0	3
0	2	48	2	0	0	3
0	2	27	2	0	0	1
0	2	48	3	0	0	2
0	1	24	3	1	0	1
